# Supplementary material for: (E)-5-[(1,5-Dimethyl-3-oxo-2-phenyl-2,3-dihydro-1H-pyrazol-4-yl)imino­meth­yl]-2-meth­oxy­phenyl 4-chloro­benzene­sulfonate
Source: Acta Crystallogr Sect E Struct Rep Online. 2012 Jun 16;68(Pt 7):o2110. doi: 10.1107/S160053681202627X (PMC3393922; doi:10.1107/S160053681202627X)
Supplement: Supplementary file 1 [file e-68-o2110-sup1.cif]

##############################################################################
#                                                                            #
# This CIF contains the data in a paper accepted for publication in          #
# Acta Crystallographica Section E. It conforms to the requirements of       #
# Notes for Authors for Acta Crystallographica Section E, and has been       #
# peer reviewed under the auspices of the IUCr Commission on Journals.       #
#                                                                            #
# Full details of the Crystallographic Information File format               #
# are given in the paper "The Crystallographic Information File (CIF):       #
# a New Standard Archive File for Crystallography" by S. R. Hall, F. H.      #
# Allen and I. D. Brown [Acta Cryst. (1991), A47, 655-685].                  #
#                                                                            #
# The current version of the core CIF dictionary is obtainable from          #
# ftp://ftp.iucr.org/pub/cif_core.dic.                                       #
#                                                                            #
# Software is freely available for graphical display of the structure(s)     #
# in this CIF. For information consult the CIF software page                 #
# http://www.iucr.org/resources/cif/software.                                #
#                                                                            #
# This file may be used for bona fide research purposes within the           #
# scientific community so long as proper attribution is given to the journal # 
# article from which it was obtained.                                        #
#                                                                            #
##############################################################################
data_I
_audit_creation_method     SHELXL-97
_chemical_name_systematic
;
(<i>E</i>)-5-[(1,5-Dimethyl-3-oxo-2-phenyl-2,3-dihydro-1<i>H</i>-pyrazol-4-
yl)iminomethyl]-2-methoxyphenyl 4-chlorobenzenesulfonate
;
_chemical_name_common     ?
_chemical_formula_moiety     'C25 H22 Cl N3 O5 S'
_chemical_formula_sum     'C25 H22 Cl N3 O5 S'
_chemical_formula_iupac     'C25 H22 Cl N3 O5 S'
_chemical_formula_weight     511.98
_chemical_melting_point     ?
_symmetry_cell_setting     monoclinic
_symmetry_space_group_name_H-M     'P 21/c'
_symmetry_space_group_name_Hall     '-P 2ybc'
loop_
    _symmetry_equiv_pos_as_xyz
    'x, y, z'
    '-x, y+1/2, -z+1/2'
    '-x, -y, -z'
    'x, -y-1/2, z-1/2'
_cell_length_a     11.063(2)
_cell_length_b     10.153(2)
_cell_length_c     22.159(4)
_cell_angle_alpha     90.00
_cell_angle_beta     98.73(3)
_cell_angle_gamma     90.00
_cell_volume     2460.1(8)
_cell_formula_units_Z     4
_cell_measurement_reflns_used     5316
_cell_measurement_theta_min     2.73
_cell_measurement_theta_max     27.94
_cell_measurement_temperature     294(2)
_exptl_crystal_description     block
_exptl_crystal_colour     yellow
_exptl_crystal_size_max     0.30
_exptl_crystal_size_mid     0.26
_exptl_crystal_size_min     0.18
_exptl_crystal_density_diffrn     1.382
_exptl_crystal_density_meas     ?
_exptl_crystal_density_method     'not measured'
_exptl_crystal_F_000     1064
_exptl_absorpt_coefficient_mu     0.282
_exptl_absorpt_correction_type     multi-scan
_exptl_absorpt_process_details     '(SADABS; Sheldrick, 1996)'
_exptl_absorpt_correction_T_min     0.907
_exptl_absorpt_correction_T_max     0.951
_exptl_special_details
;
;
_diffrn_ambient_temperature     294(2)
_diffrn_radiation_type     MoK\a
_diffrn_radiation_wavelength     0.71073
_diffrn_radiation_source     'fine-focus sealed tube'
_diffrn_radiation_monochromator     graphite
_diffrn_measurement_device_type     'Bruker SMART APEX CCD area-detector'
_diffrn_measurement_method     '\f and \w scans'
_diffrn_detector_area_resol_mean     ?
_diffrn_reflns_number     19683
_diffrn_reflns_av_R_equivalents     0.0517
_diffrn_reflns_av_sigmaI/netI     0.0453
_diffrn_reflns_theta_min     2.42
_diffrn_reflns_theta_max     25.02
_diffrn_reflns_theta_full     25.02
_diffrn_measured_fraction_theta_max     0.996
_diffrn_measured_fraction_theta_full     0.996
_diffrn_reflns_limit_h_min     -11
_diffrn_reflns_limit_h_max     13
_diffrn_reflns_limit_k_min     -12
_diffrn_reflns_limit_k_max     11
_diffrn_reflns_limit_l_min     -26
_diffrn_reflns_limit_l_max     26
_diffrn_standards_number     0
_diffrn_standards_interval_count     ?
_diffrn_standards_interval_time     ?
_diffrn_standards_decay_%     ?
_refine_special_details
;
Refinement of <i>F</i>^2^ against ALL reflections. The weighted <i>R</i>-factor
<i>wR</i> and goodness of fit <i>S</i> are based on <i>F</i>^2^, conventional
<i>R</i>-factors <i>R</i> are based on <i>F</i>, with <i>F</i> set to zero for
negative <i>F</i>^2^. The threshold expression of <i>F</i>^2^ >
2\s(<i>F</i>^2^) is used only for calculating <i>R</i>-factors(gt) <i>etc</i>.
and is not relevant to the choice of reflections for refinement.
<i>R</i>-factors based on <i>F</i>^2^ are statistically about twice as large
as those based on <i>F</i>, and <i>R</i>- factors based on ALL data will be
even larger.
;
_reflns_number_total     4315
_reflns_number_gt     3016
_reflns_threshold_expression     'I>2\s(I)'
_refine_ls_structure_factor_coef     Fsqd
_refine_ls_matrix_type     full
_refine_ls_R_factor_all     0.0794
_refine_ls_R_factor_gt     0.0562
_refine_ls_wR_factor_gt     0.1372
_refine_ls_wR_factor_ref     0.1539
_refine_ls_goodness_of_fit_ref     1.002
_refine_ls_restrained_S_all     1.002
_refine_ls_number_reflns     4315
_refine_ls_number_parameters     319
_refine_ls_number_restraints     0
_refine_ls_hydrogen_treatment     constr
_refine_ls_weighting_scheme     calc
_refine_ls_weighting_details
                 'calc w=1/[\s^2^(Fo^2^)+(0.0919P)^2^] where P=(Fo^2^+2Fc^2^)/3'
_atom_sites_solution_hydrogens     geom
_atom_sites_solution_primary     direct
_atom_sites_solution_secondary     difmap
_refine_ls_shift/su_max     0.000
_refine_ls_shift/su_mean     0.000
_refine_diff_density_max     0.344
_refine_diff_density_min     -0.451
_refine_ls_extinction_method     none
_refine_ls_extinction_coef     ?
loop_
    _atom_type_symbol
    _atom_type_description
    _atom_type_scat_dispersion_real
    _atom_type_scat_dispersion_imag
    _atom_type_scat_source
    'C' 'C' 0.0033 0.0016
                         'International Tables Vol C Tables 4.2.6.8 and 6.1.1.4'
    'H' 'H' 0.0000 0.0000
                         'International Tables Vol C Tables 4.2.6.8 and 6.1.1.4'
    'N' 'N' 0.0061 0.0033
                         'International Tables Vol C Tables 4.2.6.8 and 6.1.1.4'
    'O' 'O' 0.0106 0.0060
                         'International Tables Vol C Tables 4.2.6.8 and 6.1.1.4'
    'S' 'S' 0.1246 0.1234
                         'International Tables Vol C Tables 4.2.6.8 and 6.1.1.4'
    'Cl' 'Cl' 0.1484 0.1585
                         'International Tables Vol C Tables 4.2.6.8 and 6.1.1.4'
_computing_data_collection     'SMART (Bruker, 1999)'
_computing_cell_refinement     'SAINT (Bruker, 1999)'
_computing_data_reduction     'SAINT (Bruker, 1999)'
_computing_structure_solution     'SHELXS97 (Sheldrick, 2008)'
_computing_structure_refinement     'SHELXL97 (Sheldrick, 2008)'
_computing_molecular_graphics     'SHELXTL (Sheldrick, 2008)'
_computing_publication_material     'SHELXTL (Sheldrick, 2008)'
loop_
    _atom_site_type_symbol
    _atom_site_label
    _atom_site_fract_x
    _atom_site_fract_y
    _atom_site_fract_z
    _atom_site_U_iso_or_equiv
    _atom_site_adp_type
    _atom_site_calc_flag
    _atom_site_refinement_flags
    _atom_site_occupancy
    _atom_site_symmetry_multiplicity
    _atom_site_disorder_assembly
    _atom_site_disorder_group
    Cl Cl1 0.47353(11) 1.05947(9) 0.12284(7) 0.1381(5) Uani d . 1 1 . .
    S S1 0.44039(6) 0.44761(7) 0.13133(3) 0.0563(3) Uani d . 1 1 . .
    N N1 0.80799(17) 0.1811(2) 0.00538(9) 0.0454(5) Uani d . 1 1 . .
    N N2 0.91575(19) 0.0090(2) -0.11867(10) 0.0515(6) Uani d . 1 1 . .
    N N3 0.88868(18) -0.09430(19) -0.08078(9) 0.0477(5) Uani d . 1 1 . .
    O O1 0.36954(18) 0.4061(2) 0.17629(10) 0.0786(7) Uani d . 1 1 . .
    O O2 0.41778(17) 0.3950(2) 0.07100(9) 0.0729(6) Uani d . 1 1 . .
    O O3 0.57713(14) 0.40946(15) 0.16147(7) 0.0497(5) Uani d . 1 1 . .
    O O4 0.70559(15) 0.62701(17) 0.19204(8) 0.0548(5) Uani d . 1 1 . .
    O O5 0.92591(17) 0.23713(16) -0.11241(9) 0.0617(5) Uani d . 1 1 . .
    C C1 0.4426(2) 0.6207(3) 0.12761(12) 0.0516(7) Uani d . 1 1 . .
    C C2 0.4230(3) 0.6931(3) 0.17786(15) 0.0699(8) Uani d . 1 1 . .
    H H2 0.4046 0.6510 0.2126 0.084 Uiso calc R 1 1 . .
    C C3 0.4310(3) 0.8292(3) 0.17608(19) 0.0835(10) Uani d . 1 1 . .
    H H3 0.4171 0.8797 0.2094 0.100 Uiso calc R 1 1 . .
    C C4 0.4600(3) 0.8884(3) 0.1241(2) 0.0829(10) Uani d . 1 1 . .
    C C5 0.4784(3) 0.8173(4) 0.07370(18) 0.0809(10) Uani d . 1 1 . .
    H H5 0.4966 0.8596 0.0389 0.097 Uiso calc R 1 1 . .
    C C6 0.4693(2) 0.6812(3) 0.07553(14) 0.0651(8) Uani d . 1 1 . .
    H H6 0.4812 0.6311 0.0418 0.078 Uiso calc R 1 1 . .
    C C7 0.67271(19) 0.4424(2) 0.12844(10) 0.0406(6) Uani d . 1 1 . .
    C C8 0.7020(2) 0.3589(2) 0.08434(11) 0.0440(6) Uani d . 1 1 . .
    H H8 0.6593 0.2804 0.0761 0.053 Uiso calc R 1 1 . .
    C C9 0.7967(2) 0.3923(2) 0.05159(11) 0.0426(6) Uani d . 1 1 . .
    C C10 0.8574(2) 0.5106(2) 0.06549(11) 0.0480(6) Uani d . 1 1 . .
    H H10 0.9176 0.5362 0.0428 0.058 Uiso calc R 1 1 . .
    C C11 0.8311(2) 0.5919(2) 0.11203(11) 0.0462(6) Uani d . 1 1 . .
    H H11 0.8754 0.6690 0.1213 0.055 Uiso calc R 1 1 . .
    C C12 0.7384(2) 0.5579(2) 0.14468(11) 0.0425(6) Uani d . 1 1 . .
    C C13 0.7683(3) 0.7483(3) 0.20859(15) 0.0705(9) Uani d . 1 1 . .
    H H13A 0.8534 0.7307 0.2222 0.106 Uiso calc R 1 1 . .
    H H13B 0.7334 0.7898 0.2409 0.106 Uiso calc R 1 1 . .
    H H13C 0.7602 0.8058 0.1738 0.106 Uiso calc R 1 1 . .
    C C14 0.8334(2) 0.3028(3) 0.00548(11) 0.0479(6) Uani d . 1 1 . .
    H H14 0.8762 0.3361 -0.0242 0.057 Uiso calc R 1 1 . .
    C C15 0.8452(2) 0.0964(2) -0.03798(11) 0.0426(6) Uani d . 1 1 . .
    C C16 0.8973(2) 0.1298(2) -0.09185(11) 0.0464(6) Uani d . 1 1 . .
    C C17 0.8386(2) -0.0375(2) -0.03448(11) 0.0454(6) Uani d . 1 1 . .
    C C18 0.7882(3) -0.1191(3) 0.01137(13) 0.0641(8) Uani d . 1 1 . .
    H H18A 0.7636 -0.0631 0.0422 0.096 Uiso calc R 1 1 . .
    H H18B 0.8497 -0.1794 0.0299 0.096 Uiso calc R 1 1 . .
    H H18C 0.7188 -0.1676 -0.0083 0.096 Uiso calc R 1 1 . .
    C C19 0.8505(3) -0.2198(3) -0.10901(15) 0.0740(9) Uani d . 1 1 . .
    H H19A 0.8321 -0.2801 -0.0783 0.111 Uiso calc R 1 1 . .
    H H19B 0.9152 -0.2551 -0.1285 0.111 Uiso calc R 1 1 . .
    H H19C 0.7790 -0.2070 -0.1389 0.111 Uiso calc R 1 1 . .
    C C20 0.9860(2) -0.0126(2) -0.16676(11) 0.0464(6) Uani d . 1 1 . .
    C C21 1.0877(2) -0.0934(3) -0.15858(13) 0.0590(7) Uani d . 1 1 . .
    H H21 1.1128 -0.1339 -0.1212 0.071 Uiso calc R 1 1 . .
    C C22 1.1517(3) -0.1131(3) -0.20709(15) 0.0713(9) Uani d . 1 1 . .
    H H22 1.2197 -0.1681 -0.2022 0.086 Uiso calc R 1 1 . .
    C C23 1.1156(3) -0.0521(3) -0.26230(15) 0.0746(10) Uani d . 1 1 . .
    H H23 1.1578 -0.0676 -0.2949 0.090 Uiso calc R 1 1 . .
    C C24 1.0169(3) 0.0320(3) -0.26911(13) 0.0698(9) Uani d . 1 1 . .
    H H24 0.9948 0.0764 -0.3058 0.084 Uiso calc R 1 1 . .
    C C25 0.9499(2) 0.0510(3) -0.22172(12) 0.0581(7) Uani d . 1 1 . .
    H H25 0.8817 0.1057 -0.2268 0.070 Uiso calc R 1 1 . .
loop_
    _atom_site_aniso_label
    _atom_site_aniso_U_11
    _atom_site_aniso_U_22
    _atom_site_aniso_U_33
    _atom_site_aniso_U_12
    _atom_site_aniso_U_13
    _atom_site_aniso_U_23
    Cl1 0.1248(9) 0.0543(6) 0.2232(15) 0.0018(5) -0.0119(9) 0.0116(7)
    S1 0.0484(4) 0.0558(5) 0.0687(5) -0.0162(3) 0.0215(3) -0.0118(3)
    N1 0.0461(11) 0.0448(13) 0.0460(12) -0.0022(10) 0.0092(9) -0.0025(9)
    N2 0.0614(13) 0.0431(12) 0.0546(14) -0.0067(10) 0.0239(11) -0.0020(10)
    N3 0.0568(12) 0.0386(12) 0.0500(12) -0.0078(10) 0.0156(10) -0.0030(9)
    O1 0.0710(13) 0.0767(14) 0.0990(16) -0.0271(11) 0.0480(12) -0.0073(12)
    O2 0.0650(12) 0.0821(15) 0.0712(14) -0.0193(10) 0.0095(10) -0.0306(11)
    O3 0.0537(10) 0.0459(10) 0.0535(11) -0.0081(8) 0.0208(8) 0.0004(8)
    O4 0.0549(11) 0.0530(11) 0.0576(11) -0.0096(8) 0.0124(9) -0.0172(8)
    O5 0.0811(13) 0.0442(11) 0.0669(13) -0.0084(9) 0.0345(11) 0.0020(9)
    C1 0.0391(14) 0.0532(16) 0.0631(17) -0.0016(11) 0.0102(12) -0.0045(13)
    C2 0.0656(18) 0.065(2) 0.083(2) -0.0015(16) 0.0242(16) -0.0099(17)
    C3 0.073(2) 0.066(2) 0.111(3) 0.0068(17) 0.010(2) -0.026(2)
    C4 0.0586(19) 0.058(2) 0.126(3) 0.0053(16) -0.006(2) 0.009(2)
    C5 0.067(2) 0.073(2) 0.099(3) 0.0016(17) -0.0010(19) 0.026(2)
    C6 0.0547(17) 0.069(2) 0.069(2) 0.0006(14) -0.0002(14) 0.0035(15)
    C7 0.0411(13) 0.0379(13) 0.0448(14) -0.0021(10) 0.0125(11) 0.0016(10)
    C8 0.0463(13) 0.0356(13) 0.0512(15) -0.0052(11) 0.0111(11) 0.0004(11)
    C9 0.0453(13) 0.0372(13) 0.0469(14) -0.0023(11) 0.0122(11) 0.0010(10)
    C10 0.0462(14) 0.0453(15) 0.0558(16) -0.0061(11) 0.0184(12) 0.0029(12)
    C11 0.0426(13) 0.0395(14) 0.0560(16) -0.0081(11) 0.0061(11) -0.0025(11)
    C12 0.0423(14) 0.0383(13) 0.0458(14) 0.0016(11) 0.0034(11) -0.0020(11)
    C13 0.0780(19) 0.0533(18) 0.081(2) -0.0145(15) 0.0125(16) -0.0280(15)
    C14 0.0472(14) 0.0502(16) 0.0491(15) -0.0022(12) 0.0163(12) -0.0024(12)
    C15 0.0400(13) 0.0410(14) 0.0476(14) -0.0054(11) 0.0095(11) -0.0009(11)
    C16 0.0429(13) 0.0451(15) 0.0530(15) -0.0036(11) 0.0131(11) -0.0041(12)
    C17 0.0429(14) 0.0480(15) 0.0462(15) -0.0034(11) 0.0098(11) 0.0003(11)
    C18 0.080(2) 0.0533(17) 0.0636(19) -0.0114(14) 0.0245(16) 0.0040(14)
    C19 0.094(2) 0.0513(18) 0.083(2) -0.0229(16) 0.0352(19) -0.0200(16)
    C20 0.0508(15) 0.0472(15) 0.0439(14) -0.0112(12) 0.0153(11) -0.0061(11)
    C21 0.0636(17) 0.0621(18) 0.0544(17) 0.0006(14) 0.0187(14) -0.0044(13)
    C22 0.072(2) 0.071(2) 0.078(2) 0.0013(16) 0.0342(17) -0.0096(17)
    C23 0.090(2) 0.080(2) 0.063(2) -0.0271(19) 0.0385(18) -0.0237(17)
    C24 0.089(2) 0.078(2) 0.0429(16) -0.0328(19) 0.0130(15) -0.0034(14)
    C25 0.0553(16) 0.0638(19) 0.0547(17) -0.0154(13) 0.0066(13) -0.0030(14)
_geom_special_details
;
All e.s.d.'s (except the e.s.d. in the dihedral angle between two l.s. planes)
are estimated using the full covariance matrix. The cell e.s.d.'s are taken
into account individually in the estimation of e.s.d.'s in distances, angles
and torsion angles; correlations between e.s.d.'s in cell parameters are only
used when they are defined by crystal symmetry. An approximate (isotropic)
treatment of cell e.s.d.'s is used for estimating e.s.d.'s involving l.s.
planes.
;
loop_
    _geom_bond_atom_site_label_1
    _geom_bond_atom_site_label_2
    _geom_bond_site_symmetry_2
    _geom_bond_distance
    _geom_bond_publ_flag
    Cl1 C4 . 1.743(3) ?
    S1 O1 . 1.4218(18) ?
    S1 O2 . 1.4263(19) ?
    S1 O3 . 1.6055(18) ?
    S1 C1 . 1.760(3) ?
    N1 C14 . 1.267(3) ?
    N1 C15 . 1.397(3) ?
    N2 C16 . 1.391(3) ?
    N2 N3 . 1.404(3) ?
    N2 C20 . 1.428(3) ?
    N3 C17 . 1.365(3) ?
    N3 C19 . 1.453(3) ?
    O3 C7 . 1.414(2) ?
    O4 C12 . 1.357(3) ?
    O4 C13 . 1.434(3) ?
    O5 C16 . 1.241(3) ?
    C1 C2 . 1.379(4) ?
    C1 C6 . 1.379(4) ?
    C2 C3 . 1.386(4) ?
    C2 H2 . 0.9300 ?
    C3 C4 . 1.379(5) ?
    C3 H3 . 0.9300 ?
    C4 C5 . 1.371(5) ?
    C5 C6 . 1.386(5) ?
    C5 H5 . 0.9300 ?
    C6 H6 . 0.9300 ?
    C7 C8 . 1.370(3) ?
    C7 C12 . 1.397(3) ?
    C8 C9 . 1.404(3) ?
    C8 H8 . 0.9300 ?
    C9 C10 . 1.388(3) ?
    C9 C14 . 1.470(3) ?
    C10 C11 . 1.386(3) ?
    C10 H10 . 0.9300 ?
    C11 C12 . 1.385(3) ?
    C11 H11 . 0.9300 ?
    C13 H13A . 0.9600 ?
    C13 H13B . 0.9600 ?
    C13 H13C . 0.9600 ?
    C14 H14 . 0.9300 ?
    C15 C17 . 1.365(3) ?
    C15 C16 . 1.443(3) ?
    C17 C18 . 1.484(3) ?
    C18 H18A . 0.9600 ?
    C18 H18B . 0.9600 ?
    C18 H18C . 0.9600 ?
    C19 H19A . 0.9600 ?
    C19 H19B . 0.9600 ?
    C19 H19C . 0.9600 ?
    C20 C21 . 1.381(4) ?
    C20 C25 . 1.383(3) ?
    C21 C22 . 1.389(3) ?
    C21 H21 . 0.9300 ?
    C22 C23 . 1.375(4) ?
    C22 H22 . 0.9300 ?
    C23 C24 . 1.377(4) ?
    C23 H23 . 0.9300 ?
    C24 C25 . 1.388(4) ?
    C24 H24 . 0.9300 ?
    C25 H25 . 0.9300 ?
loop_
    _geom_angle_atom_site_label_1
    _geom_angle_atom_site_label_2
    _geom_angle_atom_site_label_3
    _geom_angle_site_symmetry_1
    _geom_angle_site_symmetry_3
    _geom_angle
    _geom_angle_publ_flag
    O1 S1 O2 . . 120.58(13) ?
    O1 S1 O3 . . 102.82(12) ?
    O2 S1 O3 . . 108.64(11) ?
    O1 S1 C1 . . 110.01(12) ?
    O2 S1 C1 . . 109.40(14) ?
    O3 S1 C1 . . 103.96(10) ?
    C14 N1 C15 . . 120.9(2) ?
    C16 N2 N3 . . 110.16(19) ?
    C16 N2 C20 . . 125.9(2) ?
    N3 N2 C20 . . 121.39(19) ?
    C17 N3 N2 . . 106.35(19) ?
    C17 N3 C19 . . 124.7(2) ?
    N2 N3 C19 . . 118.2(2) ?
    C7 O3 S1 . . 117.31(14) ?
    C12 O4 C13 . . 117.80(19) ?
    C2 C1 C6 . . 121.2(3) ?
    C2 C1 S1 . . 119.3(2) ?
    C6 C1 S1 . . 119.4(2) ?
    C1 C2 C3 . . 119.4(3) ?
    C1 C2 H2 . . 120.3 ?
    C3 C2 H2 . . 120.3 ?
    C4 C3 C2 . . 118.9(3) ?
    C4 C3 H3 . . 120.6 ?
    C2 C3 H3 . . 120.6 ?
    C5 C4 C3 . . 122.2(3) ?
    C5 C4 Cl1 . . 119.1(3) ?
    C3 C4 Cl1 . . 118.7(3) ?
    C4 C5 C6 . . 118.7(3) ?
    C4 C5 H5 . . 120.6 ?
    C6 C5 H5 . . 120.6 ?
    C1 C6 C5 . . 119.6(3) ?
    C1 C6 H6 . . 120.2 ?
    C5 C6 H6 . . 120.2 ?
    C8 C7 C12 . . 122.3(2) ?
    C8 C7 O3 . . 119.9(2) ?
    C12 C7 O3 . . 117.74(19) ?
    C7 C8 C9 . . 119.7(2) ?
    C7 C8 H8 . . 120.2 ?
    C9 C8 H8 . . 120.2 ?
    C10 C9 C8 . . 117.9(2) ?
    C10 C9 C14 . . 121.0(2) ?
    C8 C9 C14 . . 121.1(2) ?
    C11 C10 C9 . . 122.1(2) ?
    C11 C10 H10 . . 118.9 ?
    C9 C10 H10 . . 118.9 ?
    C12 C11 C10 . . 119.7(2) ?
    C12 C11 H11 . . 120.1 ?
    C10 C11 H11 . . 120.1 ?
    O4 C12 C11 . . 125.5(2) ?
    O4 C12 C7 . . 116.35(19) ?
    C11 C12 C7 . . 118.2(2) ?
    O4 C13 H13A . . 109.5 ?
    O4 C13 H13B . . 109.5 ?
    H13A C13 H13B . . 109.5 ?
    O4 C13 H13C . . 109.5 ?
    H13A C13 H13C . . 109.5 ?
    H13B C13 H13C . . 109.5 ?
    N1 C14 C9 . . 121.3(2) ?
    N1 C14 H14 . . 119.4 ?
    C9 C14 H14 . . 119.4 ?
    C17 C15 N1 . . 123.4(2) ?
    C17 C15 C16 . . 108.2(2) ?
    N1 C15 C16 . . 128.3(2) ?
    O5 C16 N2 . . 123.7(2) ?
    O5 C16 C15 . . 131.8(2) ?
    N2 C16 C15 . . 104.4(2) ?
    C15 C17 N3 . . 110.3(2) ?
    C15 C17 C18 . . 128.6(2) ?
    N3 C17 C18 . . 121.1(2) ?
    C17 C18 H18A . . 109.5 ?
    C17 C18 H18B . . 109.5 ?
    H18A C18 H18B . . 109.5 ?
    C17 C18 H18C . . 109.5 ?
    H18A C18 H18C . . 109.5 ?
    H18B C18 H18C . . 109.5 ?
    N3 C19 H19A . . 109.5 ?
    N3 C19 H19B . . 109.5 ?
    H19A C19 H19B . . 109.5 ?
    N3 C19 H19C . . 109.5 ?
    H19A C19 H19C . . 109.5 ?
    H19B C19 H19C . . 109.5 ?
    C21 C20 C25 . . 120.9(2) ?
    C21 C20 N2 . . 121.2(2) ?
    C25 C20 N2 . . 117.9(2) ?
    C20 C21 C22 . . 119.0(3) ?
    C20 C21 H21 . . 120.5 ?
    C22 C21 H21 . . 120.5 ?
    C23 C22 C21 . . 120.7(3) ?
    C23 C22 H22 . . 119.7 ?
    C21 C22 H22 . . 119.7 ?
    C22 C23 C24 . . 119.7(3) ?
    C22 C23 H23 . . 120.2 ?
    C24 C23 H23 . . 120.2 ?
    C23 C24 C25 . . 120.6(3) ?
    C23 C24 H24 . . 119.7 ?
    C25 C24 H24 . . 119.7 ?
    C20 C25 C24 . . 119.0(3) ?
    C20 C25 H25 . . 120.5 ?
    C24 C25 H25 . . 120.5 ?
loop_
    _geom_hbond_atom_site_label_D
    _geom_hbond_atom_site_label_H
    _geom_hbond_atom_site_label_A
    _geom_hbond_site_symmetry_A
    _geom_hbond_distance_DH
    _geom_hbond_distance_HA
    _geom_hbond_distance_DA
    _geom_hbond_angle_DHA
    _geom_hbond_publ_flag
    C11 H11 O5 3_765 0.93 2.43 3.199(3) 140 yes
data_global
_journal_date_recd_electronic     2012-06-06
_journal_date_accepted     2012-06-10
_journal_name_full     'Acta Crystallographica, Section E'
_journal_year     2012
_journal_volume     68
_journal_issue      7
_journal_page_first     o2110
_journal_page_last     o2110
_journal_paper_category     QO
_journal_paper_doi     10.1107/S160053681202627X
_journal_coeditor_code     CV5310
_publ_contact_author_name     "Lei, Tian-Xiang"
_publ_contact_author_address
;
Department Of Electrical Engineering
North China Electric Power University
Baoding City, Hebei Province, 071003
People's Republic of China
;
_publ_contact_author_email     lei_tianxiang@163.com
_publ_contact_author_fax     '086(0312)7522252'
_publ_contact_author_phone     '086(0312)7522252'
_publ_section_title
;\
(<i>E</i>)-5-[(1,5-Dimethyl-3-oxo-2-phenyl-2,3-dihydro-1<i>H</i>-pyrazol-4-yl)\
iminomethyl]-2-methoxyphenyl 4-chlorobenzenesulfonate
;
_publ_section_title_footnote     .
loop_
    _publ_author_name
    _publ_author_address
    "Lei, Tian-Xiang"
;
Department Of Electrical Engineering
North China Electric Power University
Baoding City, Hebei Province 071003
People's Republic of China
;
_iucr_refine_instructions_details
;
TITL r120522g in P2(1)/c
CELL 0.71073  11.0627  10.1531  22.1586  90.000  98.729  90.000
ZERR    4.00   0.0022   0.0020   0.0044   0.000   0.030   0.000
LATT 1
SYMM -X, 0.5+Y, 0.5-Z
SFAC C  H  N  O  S  Cl
UNIT 100 88 12 20 4 4
OMIT -5   6   1
OMIT  6   0   4
OMIT -8   3   6
OMIT -11   5   6
OMIT  -3.00  50.04
L.S. 10
ACTA
BOND $H
SIZE 0.30 0.26 0.18
FMAP 2
PLAN 20
mpla c1 c2 c3 c4 c5 c6
mpla c7 c8 c9 c10 c11 c12 c14 o3 o4
mpla c15 c16 c17 n1 n2 n3 o5
mpla c20 c21 c22 c23 c24 c25
mpla c7 c8 c9 c10 c11 c12 c14 o3 o4
htab C11 O5_$1
eqiv $1 2-x,1-y,-z
WGHT  0.091900  0.000000
FVAR  6.334070
MOLE 1
Cl1    6   0.473532  1.059470  0.122837 11.000000  0.124850  0.054300 =
           0.223150  0.011590 -0.011890  0.001830
S1     5   0.440389  0.447613  0.131332 11.000000  0.048360  0.055830 =
           0.068720 -0.011790  0.021550 -0.016230
N1     3   0.807985  0.181143  0.005381 11.000000  0.046120  0.044820 =
           0.046040 -0.002470  0.009240 -0.002200
N2     3   0.915754  0.009041 -0.118668 11.000000  0.061450  0.043060 =
           0.054610 -0.001950  0.023920 -0.006710
N3     3   0.888675 -0.094298 -0.080783 11.000000  0.056760  0.038610 =
           0.049980 -0.003020  0.015590 -0.007780
O1     4   0.369536  0.406093  0.176289 11.000000  0.070970  0.076740 =
           0.099010 -0.007340  0.048040 -0.027120
O2     4   0.417778  0.394965  0.070997 11.000000  0.065010  0.082100 =
           0.071190 -0.030610  0.009490 -0.019270
O3     4   0.577130  0.409458  0.161470 11.000000  0.053680  0.045850 =
           0.053510  0.000450  0.020810 -0.008090
O4     4   0.705593  0.627015  0.192044 11.000000  0.054930  0.053050 =
           0.057580 -0.017220  0.012430 -0.009590
O5     4   0.925909  0.237131 -0.112413 11.000000  0.081130  0.044240 =
           0.066880  0.001960  0.034530 -0.008420
C1     1   0.442647  0.620711  0.127613 11.000000  0.039090  0.053240 =
           0.063110 -0.004460  0.010210 -0.001570
C2     1   0.423024  0.693093  0.177862 11.000000  0.065630  0.065120 =
           0.083040 -0.009880  0.024210 -0.001460
AFIX 43
H2     2   0.404609  0.650986  0.212615 11.000000 -1.200000
AFIX 0
C3     1   0.431002  0.829202  0.176085 11.000000  0.072760  0.065640 =
           0.110650 -0.025600  0.009620  0.006840
AFIX 43
H3     2   0.417061  0.879726  0.209353 11.000000 -1.200000
AFIX 0
C4     1   0.459973  0.888445  0.124133 11.000000  0.058600  0.058130 =
           0.125850  0.008530 -0.005630  0.005350
C5     1   0.478398  0.817342  0.073696 11.000000  0.066810  0.072890 =
           0.098800  0.026140 -0.000990  0.001610
AFIX 43
H5     2   0.496618  0.859595  0.038940 11.000000 -1.200000
AFIX 0
C6     1   0.469333  0.681244  0.075527 11.000000  0.054710  0.068720 =
           0.068790  0.003550 -0.000250  0.000580
AFIX 43
H6     2   0.481191  0.631069  0.041803 11.000000 -1.200000
AFIX 0
C7     1   0.672710  0.442422  0.128442 11.000000  0.041060  0.037900 =
           0.044810  0.001640  0.012460 -0.002150
C8     1   0.701961  0.358853  0.084338 11.000000  0.046300  0.035640 =
           0.051190  0.000370  0.011150 -0.005210
AFIX 43
H8     2   0.659284  0.280371  0.076121 11.000000 -1.200000
AFIX 0
C9     1   0.796719  0.392286  0.051593 11.000000  0.045280  0.037230 =
           0.046940  0.000950  0.012200 -0.002340
C10    1   0.857376  0.510635  0.065494 11.000000  0.046170  0.045310 =
           0.055820  0.002860  0.018420 -0.006110
AFIX 43
H10    2   0.917621  0.536212  0.042850 11.000000 -1.200000
AFIX 0
C11    1   0.831052  0.591914  0.112032 11.000000  0.042610  0.039510 =
           0.056010 -0.002470  0.006140 -0.008080
AFIX 43
H11    2   0.875420  0.668988  0.121308 11.000000 -1.200000
AFIX 0
C12    1   0.738361  0.557877  0.144684 11.000000  0.042300  0.038350 =
           0.045830 -0.001950  0.003400  0.001590
C13    1   0.768327  0.748349  0.208590 11.000000  0.077960  0.053280 =
           0.080530 -0.027990  0.012550 -0.014540
AFIX 137
H13A   2   0.853359  0.730734  0.222184 11.000000 -1.500000
H13B   2   0.733447  0.789784  0.240879 11.000000 -1.500000
H13C   2   0.760173  0.805754  0.173782 11.000000 -1.500000
AFIX 0
C14    1   0.833421  0.302775  0.005484 11.000000  0.047250  0.050240 =
           0.049060 -0.002390  0.016340 -0.002190
AFIX 43
H14    2   0.876156  0.336108 -0.024195 11.000000 -1.200000
AFIX 0
C15    1   0.845169  0.096407 -0.037975 11.000000  0.040020  0.041040 =
           0.047570 -0.000850  0.009540 -0.005450
C16    1   0.897255  0.129826 -0.091848 11.000000  0.042900  0.045080 =
           0.053020 -0.004130  0.013120 -0.003630
C17    1   0.838637 -0.037540 -0.034477 11.000000  0.042940  0.048050 =
           0.046220  0.000260  0.009840 -0.003350
C18    1   0.788227 -0.119110  0.011373 11.000000  0.079600  0.053330 =
           0.063590  0.004050  0.024530 -0.011400
AFIX 137
H18A   2   0.763586 -0.063058  0.042209 11.000000 -1.500000
H18B   2   0.849714 -0.179443  0.029892 11.000000 -1.500000
H18C   2   0.718761 -0.167611 -0.008314 11.000000 -1.500000
AFIX 0
C19    1   0.850506 -0.219764 -0.109009 11.000000  0.094210  0.051250 =
           0.083270 -0.020050  0.035250 -0.022860
AFIX 137
H19A   2   0.832069 -0.280085 -0.078308 11.000000 -1.500000
H19B   2   0.915230 -0.255107 -0.128490 11.000000 -1.500000
H19C   2   0.779005 -0.206977 -0.138875 11.000000 -1.500000
AFIX 0
C20    1   0.986044 -0.012594 -0.166765 11.000000  0.050760  0.047230 =
           0.043850 -0.006080  0.015280 -0.011160
C21    1   1.087666 -0.093354 -0.158582 11.000000  0.063560  0.062080 =
           0.054450 -0.004380  0.018740  0.000600
AFIX 43
H21    2   1.112839 -0.133904 -0.121151 11.000000 -1.200000
AFIX 0
C22    1   1.151695 -0.113098 -0.207089 11.000000  0.072070  0.071250 =
           0.077710 -0.009650  0.034160  0.001260
AFIX 43
H22    2   1.219676 -0.168141 -0.202185 11.000000 -1.200000
AFIX 0
C23    1   1.115642 -0.052124 -0.262296 11.000000  0.089570  0.079880 =
           0.062700 -0.023660  0.038510 -0.027050
AFIX 43
H23    2   1.157767 -0.067606 -0.294868 11.000000 -1.200000
AFIX 0
C24    1   1.016867  0.031967 -0.269114 11.000000  0.089410  0.078010 =
           0.042860 -0.003400  0.012960 -0.032760
AFIX 43
H24    2   0.994825  0.076433 -0.305827 11.000000 -1.200000
AFIX 0
C25    1   0.949909  0.050981 -0.221716 11.000000  0.055340  0.063790 =
           0.054710 -0.002950  0.006610 -0.015430
AFIX 43
H25    2   0.881704  0.105703 -0.226837 11.000000 -1.200000
AFIX 0
HKLF 4
END
Q1     1   0.403300  1.032400  0.154800 11.000000  0.050000      0.34
Q2     1   0.470400  1.062300  0.107900 11.000000  0.050000      0.18
Q3     1   0.462500  0.572900  0.130400 11.000000  0.050000      0.17
Q4     1   0.822600  0.125300 -0.048200 11.000000  0.050000      0.16
Q5     1   0.786800  0.338100  0.152400 11.000000  0.050000      0.16
Q6     1   0.860600  0.381800 -0.059600 11.000000  0.050000      0.16
Q7     1   0.878700 -0.224900 -0.164800 11.000000  0.050000      0.16
Q8     1   0.800700 -0.290200  0.003500 11.000000  0.050000      0.16
Q9     1   0.464300  1.221400  0.130300 11.000000  0.050000      0.16
Q10    1   0.883800 -0.296500 -0.048100 11.000000  0.050000      0.15
Q11    1   0.809300  0.041300 -0.041100 11.000000  0.050000      0.15
Q12    1   0.793100 -0.219000  0.007100 11.000000  0.050000      0.15
Q13    1   0.802500  0.413400  0.165700 11.000000  0.050000      0.15
Q14    1   0.828300  0.871500  0.113000 11.000000  0.050000      0.15
Q15    1   0.709300  0.373600  0.191200 11.000000  0.050000      0.15
Q16    1   0.721100 -0.013800  0.027700 11.000000  0.050000      0.15
Q17    1   1.282400 -0.214800 -0.152400 11.000000  0.050000      0.15
Q18    1   0.748500  0.790800  0.144100 11.000000  0.050000      0.14
Q19    1   0.675300  0.482900  0.241800 11.000000  0.050000      0.14
Q20    1   0.776400  0.802300  0.156200 11.000000  0.050000      0.14
;
