# Supplementary material for: (E)-5-[(1,5-Dimethyl-3-oxo-2-phenyl-2,3-dihydro-1H-pyrazol-4-yl)imino­meth­yl]-2-meth­oxy­phenyl 4-chloro­benzene­sulfonate
Source: Acta Crystallogr Sect E Struct Rep Online. 2012 Jun 16;68(Pt 7):o2110. doi: 10.1107/S160053681202627X (PMC3393922; doi:10.1107/S160053681202627X)
Supplement: Supplementary file 2 [file e-68-o2110-Isup2.hkl]

# 
# h,k,l, Fc-squared, Fo-squared, sigma(Fo-squared) and status flag 
# 
data_I
_shelx_title ' r120522g in P2(1)/c' 
_shelx_refln_list_code          4 
_shelx_F_calc_maximum      145.46 
_exptl_crystal_F_000      1064.00 
_reflns_d_resolution_high  0.8403 
 
loop_ 
 _symmetry_equiv_pos_as_xyz 
 'x, y, z' 
 '-x, y+1/2, -z+1/2' 
 '-x, -y, -z' 
 'x, -y-1/2, z-1/2' 
 
_cell_length_a    11.0627 
_cell_length_b    10.1531 
_cell_length_c    22.1586 
_cell_angle_alpha  90.000 
_cell_angle_beta   98.729 
_cell_angle_gamma  90.000 
 
_shelx_F_squared_multiplier     1.000 
 
loop_ 
 _refln_index_h 
 _refln_index_k 
 _refln_index_l 
 _refln_F_squared_calc 
 _refln_F_squared_meas 
 _refln_F_squared_sigma 
 _refln_observed_status 
   2   0   0    13870.21    10923.78    210.68 o 
   4   0   0     1236.13     1260.84     25.90 o 
   5   0   0       75.57       63.34      5.22 o 
   6   0   0      298.12      318.50      7.72 o 
   7   0   0     3285.76     3641.99     53.57 o 
   8   0   0     2031.48     2116.20     68.41 o 
   9   0   0      342.37      336.01     14.19 o 
  10   0   0      120.91      129.06     13.37 o 
  11   0   0      190.76      183.53     25.96 o 
  12   0   0       22.28       18.69     17.99 o 
  13   0   0        7.36        2.53     12.11 o 
   1   1   0      657.69      630.28     15.42 o 
   2   1   0      620.87      654.46      8.39 o 
   3   1   0     8943.30     7962.78    142.27 o 
   4   1   0      306.00      347.29      6.53 o 
   5   1   0      270.20      289.45      6.19 o 
   6   1   0       66.94       80.88      8.22 o 
   7   1   0      542.07      592.96     11.89 o 
   8   1   0       85.31       80.16     13.58 o 
   9   1   0      226.38      240.99      7.48 o 
  10   1   0       26.15       28.69      6.76 o 
  11   1   0        0.28        1.61      8.65 o 
  12   1   0        0.06        3.04      6.20 o 
   0   2   0    21157.82    16669.12    189.23 o 
   1   2   0       54.38       44.00      1.75 o 
   2   2   0     8753.79     7257.59     64.42 o 
   3   2   0      175.61      179.13      2.97 o 
   4   2   0       44.51       49.16      2.67 o 
   5   2   0       39.26       31.22      4.80 o 
   6   2   0        4.85        4.94      2.59 o 
   7   2   0      870.34      933.67     23.96 o 
   8   2   0        0.40        4.52      2.33 o 
   9   2   0      197.84      237.65      8.91 o 
  10   2   0      154.71      166.33      7.87 o 
  11   2   0       17.80       19.05      8.36 o 
  12   2   0       11.04        7.35      4.44 o 
   1   3   0      234.36      207.03      3.81 o 
   2   3   0     4535.72     4088.62     28.93 o 
   3   3   0      589.12      556.87      8.10 o 
   4   3   0      987.67      914.20     17.66 o 
   5   3   0      954.10      859.18     10.00 o 
   6   3   0      109.59       88.91      4.67 o 
   7   3   0      104.31      120.53      6.47 o 
   8   3   0        4.78        6.03      5.35 o 
   9   3   0       30.21       15.96      7.22 o 
  10   3   0      170.29      183.11     10.85 o 
  11   3   0        3.89       11.30      6.70 o 
  12   3   0       75.02       66.68     33.40 o 
   0   4   0     5811.44     5182.74     51.05 o 
   1   4   0     7517.73     7117.22     66.05 o 
   2   4   0      851.87      905.13     11.79 o 
   3   4   0      881.20      878.06     12.94 o 
   4   4   0      287.06      303.10      5.71 o 
   5   4   0        0.38        2.90      1.92 o 
   6   4   0       19.18       17.43      3.91 o 
   7   4   0      187.34      186.32      8.81 o 
   8   4   0      170.73      244.32     37.42 o 
   9   4   0        7.61        3.26      6.69 o 
  10   4   0      144.25       55.22     39.72 o 
  11   4   0       31.73       30.64      8.28 o 
  12   4   0       73.29       58.95     33.98 o 
   1   5   0     2297.95     2552.30     46.69 o 
   2   5   0      566.41      497.97      6.25 o 
   3   5   0      528.56      501.18      9.79 o 
   4   5   0     7064.66     7065.34     88.59 o 
   5   5   0      993.60     1016.23     17.25 o 
   6   5   0     1379.02     1374.50     21.32 o 
   7   5   0      309.53      314.99     16.32 o 
   8   5   0        4.95        6.88      8.60 o 
   9   5   0      173.47      167.80     14.36 o 
  10   5   0        0.86        4.51      7.37 o 
  11   5   0       21.27       24.96     11.61 o 
   0   6   0     4263.42     3892.19    122.95 o 
   1   6   0      402.48      374.93      6.71 o 
   2   6   0       42.26       14.87      3.76 o 
   3   6   0      398.41      371.51      4.77 o 
   4   6   0      190.26      210.97     10.22 o 
   5   6   0       13.27       12.11      3.04 o 
   6   6   0      188.90      178.05      5.41 o 
   7   6   0        7.41        4.89      4.03 o 
   8   6   0        0.32        2.31      5.69 o 
   9   6   0       27.65       35.04     18.09 o 
  10   6   0      110.73      100.33     27.74 o 
  11   6   0        2.13       -0.42      8.26 o 
   1   7   0       38.44       32.55      2.43 o 
   2   7   0        8.93        5.59      4.03 o 
   3   7   0      481.02      505.81     18.78 o 
   4   7   0      187.43      134.78     31.36 o 
   5   7   0      204.39      206.39     11.28 o 
   6   7   0      250.76      266.84      8.90 o 
   7   7   0       53.97       45.48      9.31 o 
   8   7   0       17.13       12.06      7.11 o 
   9   7   0        2.67        3.05     17.88 o 
  10   7   0        7.85       13.71     10.30 o 
   0   8   0      201.64      177.46     17.00 o 
   1   8   0     2082.28     2078.65     42.20 o 
   2   8   0      566.73      531.41     26.49 o 
   3   8   0      449.94      453.03     18.83 o 
   4   8   0      170.83      164.47     28.82 o 
   5   8   0        8.21       11.11      9.77 o 
   6   8   0      117.57      121.60     23.93 o 
   7   8   0       17.75       25.86      9.77 o 
   8   8   0       26.38       16.29     18.44 o 
   9   8   0        1.78       24.00     19.72 o 
   1   9   0       74.20       43.72     11.59 o 
   2   9   0       12.05       12.65      7.57 o 
   3   9   0       18.80        9.62      6.53 o 
   4   9   0      436.50      440.49     22.18 o 
   5   9   0        5.60        9.41      8.20 o 
   6   9   0       12.46       13.27      9.44 o 
   7   9   0       50.45       42.11     13.76 o 
   8   9   0       89.95       81.73     25.37 o 
   0  10   0        0.11       -1.66     14.94 o 
   1  10   0      329.56      365.86     21.06 o 
   2  10   0       48.34       63.07     13.77 o 
   3  10   0      102.38       64.35     15.12 o 
   4  10   0      285.93      267.57     25.73 o 
   5  10   0      176.41      137.22     24.83 o 
   6  10   0       26.02       14.29      7.93 o 
   7  10   0        3.98        5.55     23.21 o 
   1  11   0        4.82       11.49      7.78 o 
   2  11   0        4.66        5.81      6.62 o 
   3  11   0       10.41       16.02      9.31 o 
   4  11   0      153.91      111.89     30.66 o 
   5  11   0       74.99       57.93     23.33 o 
   0  12   0       19.28       27.51     11.60 o 
   1  12   0       51.30       39.18     13.84 o 
 -13   1   1      160.13      119.47     53.08 o 
 -12   1   1       28.23       30.60      8.43 o 
 -11   1   1       86.83       82.59     22.10 o 
 -10   1   1        8.57        5.56      3.58 o 
  -9   1   1       77.05       72.02     12.09 o 
  -8   1   1      854.11      941.98     21.93 o 
  -7   1   1      496.80      459.78      9.73 o 
  -6   1   1       43.28       50.08      4.52 o 
  -5   1   1      665.56      632.40     13.88 o 
  -4   1   1     2582.58     2170.16     36.04 o 
  -3   1   1     7562.85     6467.13     79.60 o 
  -2   1   1     4485.33     3572.13     36.65 o 
   1   1   1     2554.72     2023.14     28.58 o 
   2   1   1      196.88      183.31      2.73 o 
   3   1   1     1127.96     1037.88     15.80 o 
   4   1   1      607.09      587.70     11.52 o 
   5   1   1     2760.50     2753.15     41.12 o 
   6   1   1     1101.25     1062.32     13.68 o 
   7   1   1     2544.49     2706.68     62.04 o 
   8   1   1      307.23      315.11      7.43 o 
   9   1   1       73.64       77.35     14.51 o 
  10   1   1      275.00      290.93      7.92 o 
  11   1   1       12.46        7.78      6.02 o 
  12   1   1       76.84       71.88     20.24 o 
 -12   2   1       42.49       33.18     15.93 o 
 -11   2   1       45.76       43.24     14.23 o 
 -10   2   1       11.74        1.47      3.94 o 
  -9   2   1      142.27      153.70      8.18 o 
  -8   2   1      528.64      595.59     15.72 o 
  -7   2   1        7.94       10.12      3.48 o 
  -6   2   1      344.68      342.47      5.60 o 
  -5   2   1     1855.17     1937.42     24.19 o 
  -4   2   1       51.65       45.46      1.73 o 
  -3   2   1       43.85       50.40      1.58 o 
  -2   2   1     1871.70     1676.50     22.04 o 
  -1   2   1     3373.45     2926.02     33.72 o 
   0   2   1       20.75       22.76      1.96 o 
   1   2   1     3573.28     2996.32     42.47 o 
   2   2   1     2598.84     2259.41     21.58 o 
   3   2   1     8592.96     7400.18     56.34 o 
   4   2   1      136.24      125.88      3.65 o 
   5   2   1     1911.33     2014.45     39.98 o 
   6   2   1      434.59      390.88     10.09 o 
   7   2   1      123.72      148.12      7.99 o 
   8   2   1       14.91       10.90      3.59 o 
   9   2   1      156.05      172.35      9.52 o 
  10   2   1      104.36       84.88     17.10 o 
  11   2   1       92.74       90.06     30.49 o 
  12   2   1        7.56        9.38      5.33 o 
 -12   3   1        8.79        7.15      8.77 o 
 -11   3   1        1.46        2.11      4.89 o 
 -10   3   1        0.07        3.99      4.77 o 
  -9   3   1        0.03       -0.10      7.03 o 
  -8   3   1       10.71       11.12      4.47 o 
  -7   3   1        5.16        6.16      3.79 o 
  -6   3   1      555.88      585.69     13.32 o 
  -5   3   1       28.74       26.50      2.66 o 
  -4   3   1      117.67      129.65      2.86 o 
  -3   3   1     1096.24     1097.17      9.72 o 
  -2   3   1      912.10      877.52      9.17 o 
  -1   3   1      607.06      594.26      6.86 o 
   0   3   1       21.09       13.72      3.16 o 
   1   3   1      174.39      187.01      4.42 o 
   2   3   1       34.19       46.88      2.08 o 
   3   3   1      240.59      226.84      4.81 o 
   4   3   1      153.02      143.78      3.53 o 
   5   3   1       27.07       28.50      2.79 o 
   6   3   1       82.66       86.80      4.93 o 
   7   3   1       26.42       15.54      7.42 o 
   8   3   1        1.74        8.50      4.84 o 
   9   3   1      430.56      457.13     17.03 o 
  10   3   1       52.84       56.11     14.55 o 
  11   3   1       15.87       17.55     18.81 o 
  12   3   1       22.58       11.08     13.84 o 
 -12   4   1       21.50       23.04     12.28 o 
 -11   4   1       98.87       88.01     22.78 o 
 -10   4   1       21.55       24.91      9.39 o 
  -9   4   1       78.86       73.46     14.35 o 
  -8   4   1     1631.21     1714.89     63.90 o 
  -7   4   1      172.19      193.98      7.05 o 
  -6   4   1        7.03        6.13      1.92 o 
  -5   4   1     1400.71     1385.00     14.29 o 
  -4   4   1       37.88       39.07      3.71 o 
  -3   4   1      515.45      552.45      8.49 o 
  -2   4   1      716.60      676.53      9.68 o 
  -1   4   1     1841.15     1703.05     19.96 o 
   0   4   1      249.38      206.85      4.79 o 
   1   4   1      246.88      234.44      6.00 o 
   2   4   1       72.28       75.98     10.26 o 
   3   4   1     2586.87     2412.02     71.51 o 
   4   4   1      452.22      458.14      6.80 o 
   5   4   1     1511.86     1539.01     21.45 o 
   6   4   1      408.67      373.14      8.51 o 
   7   4   1       32.85       29.98      9.02 o 
   8   4   1       19.72       20.58      7.47 o 
   9   4   1      293.79      260.23     15.84 o 
  10   4   1      114.04      101.28     28.74 o 
  11   4   1      206.98      214.40     32.64 o 
  12   4   1        0.02       -1.59     16.80 o 
 -11   5   1        3.97        3.81      6.58 o 
 -10   5   1        7.50       11.59      6.95 o 
  -9   5   1       36.48       32.51     13.22 o 
  -8   5   1      439.21      434.48     21.30 o 
  -7   5   1       39.70       45.24      3.16 o 
  -6   5   1       31.34       30.10      5.01 o 
  -5   5   1      193.51      185.76      5.67 o 
  -4   5   1      434.78      505.64      7.30 o 
  -3   5   1     1657.22     1791.21     22.23 o 
  -2   5   1      222.84      226.38      4.68 o 
  -1   5   1      594.31      717.65     21.77 o 
   0   5   1      467.63      534.84     11.12 o 
   1   5   1      281.25      347.48      5.06 o 
   2   5   1      509.93      552.37     11.14 o 
   3   5   1       20.20       15.29      5.12 o 
   4   5   1       22.70       45.94      7.72 o 
   5   5   1     1478.98     1553.92     26.93 o 
   6   5   1      316.76      341.45      8.46 o 
   7   5   1        0.11        4.29      4.29 o 
   8   5   1      143.28      130.92     30.89 o 
   9   5   1       88.51       61.88     28.07 o 
  10   5   1       64.24       44.42     15.65 o 
  11   5   1       32.95       34.02     14.12 o 
 -11   6   1        1.09       18.25      8.56 o 
 -10   6   1      226.30      227.98     32.60 o 
  -9   6   1      240.95      219.14     40.55 o 
  -8   6   1      131.91      130.01      9.91 o 
  -7   6   1      148.60      127.22     10.45 o 
  -6   6   1      164.61      163.72      4.42 o 
  -4   6   1        0.17        0.38      3.53 o 
  -3   6   1     1040.07     1137.09     22.50 o 
  -2   6   1       49.85       48.71      3.74 o 
  -1   6   1      206.00      220.09      7.46 o 
   0   6   1        8.68       10.31      2.86 o 
   1   6   1      121.94      116.69      5.03 o 
   2   6   1       24.93       22.76      5.86 o 
   3   6   1      197.23      265.33     15.51 o 
   4   6   1        6.48        5.59      5.34 o 
   5   6   1      524.67      563.73     13.94 o 
   6   6   1       41.33       39.31      7.79 o 
   7   6   1        1.06        5.48     12.03 o 
   8   6   1      554.94      573.00     29.39 o 
   9   6   1       19.55        0.91     16.66 o 
  10   6   1        0.79        8.29      8.08 o 
  11   6   1        3.59        6.28     11.40 o 
 -10   7   1        0.85        3.93     25.16 o 
  -9   7   1       13.27       16.95     11.85 o 
  -8   7   1       75.90       78.08     23.50 o 
  -7   7   1       19.55       18.55      5.95 o 
  -6   7   1      236.40      214.88      8.72 o 
  -5   7   1      243.94      258.94      7.64 o 
  -4   7   1       23.67       24.83      6.39 o 
  -3   7   1      149.58      136.99     27.40 o 
  -2   7   1       41.72       35.42      6.39 o 
  -1   7   1        2.46        0.06      4.23 o 
   0   7   1        0.08        3.63      2.02 o 
   1   7   1        9.93       20.01      1.90 o 
   2   7   1       14.00       16.96      9.64 o 
   3   7   1       36.52       33.23      9.63 o 
   4   7   1      153.13      165.23     32.88 o 
   5   7   1      254.26      244.65     15.60 o 
   6   7   1        3.37        7.17      6.50 o 
   7   7   1        5.90        2.39      4.19 o 
   8   7   1       11.75       19.94      7.28 o 
   9   7   1      117.77      111.78     40.12 o 
  10   7   1       14.09       17.38     11.46 o 
  -9   8   1       46.99       31.75     39.06 o 
  -8   8   1        0.70        5.12     23.61 o 
  -7   8   1      166.01      199.47     17.74 o 
  -6   8   1        0.19        9.74      5.28 o 
  -5   8   1      105.02      106.82     20.23 o 
  -4   8   1       33.59       45.91      9.60 o 
  -3   8   1       79.88       83.09     15.29 o 
  -2   8   1        2.09        7.07      4.57 o 
  -1   8   1       75.87       95.41      3.86 o 
   0   8   1       20.03       10.68      3.49 o 
   1   8   1      170.92      191.54     12.60 o 
   2   8   1        4.28       15.52     10.14 o 
   3   8   1        1.88       14.81      8.98 o 
   4   8   1       94.49       94.95     15.23 o 
   5   8   1       10.54        9.68      7.44 o 
   6   8   1        3.41        4.89      8.33 o 
   7   8   1        3.77        3.62      8.28 o 
   8   8   1       89.27       85.74     18.47 o 
   9   8   1        5.20       13.57     12.47 o 
  -8   9   1        3.18       11.80      8.92 o 
  -7   9   1        7.48       21.52     10.07 o 
  -6   9   1      186.00      194.11     16.88 o 
  -5   9   1       79.74       62.79     10.88 o 
  -4   9   1       71.30       64.96     13.47 o 
  -3   9   1      281.22      293.59     22.01 o 
  -2   9   1      117.13      103.22     22.73 o 
  -1   9   1      279.44      294.91     17.19 o 
   0   9   1       28.37       35.63      7.20 o 
   1   9   1       67.60       58.00     13.92 o 
   2   9   1       73.23       47.68     13.99 o 
   3   9   1        5.48        6.11      9.26 o 
   4   9   1        0.05        5.72      7.29 o 
   5   9   1       93.80       93.52     18.60 o 
   6   9   1       24.81       14.42      7.07 o 
   7   9   1        6.37       -0.71     10.56 o 
   8   9   1        0.02       12.73     20.73 o 
  -7  10   1        0.00        1.38     15.98 o 
  -6  10   1        1.54       -4.51     11.95 o 
  -5  10   1       46.35       35.02     10.00 o 
  -4  10   1       55.13       44.27     11.66 o 
  -3  10   1      198.86      210.45     38.79 o 
  -2  10   1       42.82       28.75     11.50 o 
  -1  10   1       84.91       83.38     17.32 o 
   0  10   1        0.34        2.23     10.76 o 
   1  10   1        1.20        8.20      9.58 o 
   2  10   1        2.89       14.12      9.01 o 
   3  10   1       61.89       78.36     15.04 o 
   4  10   1       88.88       73.70     16.14 o 
   5  10   1        0.42        6.16      7.85 o 
   6  10   1       84.33      106.45     28.69 o 
   7  10   1      105.87       74.61     34.06 o 
  -5  11   1        1.61        7.71      7.81 o 
  -4  11   1       87.35       56.95     18.16 o 
  -3  11   1      194.07      197.08     37.82 o 
  -2  11   1        3.26       17.35      7.59 o 
  -1  11   1       19.43       27.68     11.26 o 
   0  11   1        3.70        5.21      7.41 o 
   1  11   1        0.86        3.82     11.41 o 
   2  11   1        8.45        1.99     12.47 o 
   3  11   1        0.00       13.73      7.89 o 
   4  11   1      202.83      210.54     45.69 o 
   5  11   1       27.91       24.55     10.37 o 
  -1  12   1       48.63       45.92     13.96 o 
   0  12   1        0.90        2.75     10.03 o 
   1  12   1        7.02        7.05      8.73 o 
 -13   0   2       12.26       23.37     18.67 o 
 -12   0   2      224.67      261.85     54.79 o 
 -11   0   2        3.17        6.31      4.44 o 
 -10   0   2       18.70       25.96      8.73 o 
  -9   0   2        9.27       10.70      3.12 o 
  -8   0   2     2015.57     2423.38     88.87 o 
  -7   0   2       19.45       15.08      3.15 o 
  -6   0   2        7.21        0.44      2.83 o 
  -5   0   2     9417.34     8634.78     81.71 o 
  -4   0   2    13799.13    11941.89    213.30 o 
  -3   0   2    13836.03    11705.18    202.28 o 
  -2   0   2    12509.64    10829.01    123.90 o 
  -1   0   2      533.83      583.19     18.36 o 
   1   0   2        4.25        4.63      3.60 o 
   2   0   2      805.06      750.25     20.55 o 
   4   0   2     4626.46     4209.80     32.02 o 
   5   0   2     7798.82     7132.78    202.00 o 
   6   0   2     6762.80     6285.22    137.98 o 
   7   0   2     1065.63     1155.14     23.71 o 
   8   0   2      464.31      417.28      9.69 o 
   9   0   2      470.96      479.05     16.47 o 
  10   0   2       13.54       16.90     16.39 o 
  11   0   2       34.61       27.40     20.73 o 
  12   0   2       77.75       57.37     55.05 o 
 -13   1   2        0.28        2.50      5.69 o 
 -12   1   2        3.54        1.86      4.58 o 
 -11   1   2       17.99       12.82      5.47 o 
 -10   1   2      111.32      113.33      6.33 o 
  -9   1   2       52.08       55.74     10.46 o 
  -8   1   2       26.40       19.63      5.02 o 
  -7   1   2      799.49      823.86     10.60 o 
  -6   1   2      441.64      428.05      5.22 o 
  -5   1   2      201.92      163.93      8.91 o 
  -4   1   2      813.46      788.91      8.12 o 
  -3   1   2     2033.63     1828.42     31.97 o 
  -2   1   2      228.62      254.48      3.63 o 
  -1   1   2     2621.52     2080.16     20.37 o 
   0   1   2      349.69      369.67      9.82 o 
   1   1   2     2031.61     1843.41     34.83 o 
   2   1   2     1574.68     1488.91     21.88 o 
   3   1   2     5343.15     4680.46     36.31 o 
   4   1   2     1204.33     1245.50     16.51 o 
   5   1   2      640.38      678.78      5.80 o 
   6   1   2      103.49      105.93      2.90 o 
   7   1   2      121.17      129.63      7.22 o 
   8   1   2       70.98       64.88      5.98 o 
   9   1   2        3.55       10.85      4.93 o 
  10   1   2      239.63      234.73     18.57 o 
  11   1   2      115.83       74.37     25.82 o 
  12   1   2        0.03       -6.05      8.20 o 
 -12   2   2      138.95      111.32     39.09 o 
 -11   2   2       29.05       32.25     12.40 o 
 -10   2   2        1.83        6.14      3.73 o 
  -9   2   2        9.35        5.28      3.46 o 
  -8   2   2       32.76       30.40      5.87 o 
  -7   2   2      269.25      278.01      6.11 o 
  -6   2   2      502.53      468.60     10.79 o 
  -5   2   2      984.88      951.38     15.58 o 
  -4   2   2     1407.60     1376.54     19.77 o 
  -3   2   2        4.27        2.41      1.04 o 
  -2   2   2     7132.81     6236.66     69.55 o 
  -1   2   2     2693.30     2250.75     25.22 o 
   0   2   2     2330.57     1995.32     44.93 o 
   1   2   2      403.93      393.67      7.26 o 
   2   2   2      283.42      285.09      4.58 o 
   3   2   2     2369.83     2217.64     39.09 o 
   4   2   2       37.29       26.27      2.63 o 
   5   2   2      773.94      814.21     18.55 o 
   6   2   2       62.07       62.08      5.17 o 
   7   2   2       31.75       22.27      6.60 o 
   8   2   2      136.25      135.03      9.54 o 
   9   2   2        0.48        0.14      4.51 o 
  10   2   2       58.63       56.95     13.78 o 
  11   2   2       68.33       53.37     12.85 o 
  12   2   2       28.06       28.05     13.13 o 
 -12   3   2       11.08       15.24      9.03 o 
 -11   3   2       15.35       12.28      5.50 o 
 -10   3   2        1.92       10.49      4.41 o 
  -9   3   2      613.34      590.02     21.09 o 
  -8   3   2      261.86      282.50     10.98 o 
  -7   3   2        0.21        4.47      3.60 o 
  -6   3   2      752.19      709.57     21.93 o 
  -5   3   2       16.17       14.15      2.35 o 
  -4   3   2      235.31      206.27      4.28 o 
  -3   3   2     1182.08     1062.56     16.64 o 
  -2   3   2     1573.65     1495.05     16.43 o 
  -1   3   2    17578.07    14269.36    126.72 o 
   0   3   2    18776.65    15575.48    152.15 o 
   1   3   2     2022.37     1797.48     37.43 o 
   2   3   2    20656.62    17427.65    171.25 o 
   3   3   2      772.96      942.28     15.08 o 
   4   3   2      811.42      889.46     16.71 o 
   5   3   2      153.93      144.95      4.05 o 
   6   3   2      418.92      465.33     22.43 o 
   7   3   2       55.64       26.44     12.92 o 
   8   3   2      281.03      269.01     13.61 o 
   9   3   2      384.08      385.15     29.84 o 
  10   3   2       45.09       39.81     14.23 o 
  11   3   2       43.13       37.04     17.95 o 
  12   3   2        3.97      -15.61     14.99 o 
 -12   4   2        1.60        5.04      5.15 o 
 -11   4   2        2.13        3.74      5.74 o 
 -10   4   2      121.81      109.05     19.11 o 
  -9   4   2     1038.06     1131.90     36.51 o 
  -8   4   2      171.16      177.06     13.93 o 
  -7   4   2      560.33      544.15     19.41 o 
  -6   4   2      207.66      222.38      9.25 o 
  -5   4   2       76.18       74.30      3.66 o 
  -4   4   2        8.89       13.89      3.93 o 
  -3   4   2        8.84       11.35      2.47 o 
  -2   4   2     1642.72     1717.57     18.24 o 
  -1   4   2      109.28      115.00      3.09 o 
   0   4   2      594.74      664.71      9.82 o 
   1   4   2     2459.84     2571.39     42.38 o 
   2   4   2     1408.93     1406.32     17.30 o 
   3   4   2      136.57      166.38      4.35 o 
   4   4   2     3565.74     3382.63    112.06 o 
   5   4   2      581.19      669.90     13.36 o 
   6   4   2       21.48       27.02      5.38 o 
   7   4   2        0.38       11.36     10.04 o 
   8   4   2      167.01      151.18     44.33 o 
   9   4   2       41.89       65.21     19.36 o 
  10   4   2       12.50        6.65      8.16 o 
  11   4   2        2.49        3.78      9.75 o 
  12   4   2        2.78        7.71     10.98 o 
 -11   5   2        0.91        3.15      6.43 o 
 -10   5   2        5.99       13.29      7.03 o 
  -9   5   2      943.07      946.07     38.55 o 
  -8   5   2      430.39      408.00     15.19 o 
  -7   5   2      163.75      163.28      7.99 o 
  -6   5   2      460.39      489.48      9.49 o 
  -5   5   2       87.06       82.16      4.53 o 
  -4   5   2        4.13       13.32      3.49 o 
  -3   5   2     2107.48     2025.42     21.87 o 
  -2   5   2     2299.91     2161.30     41.80 o 
  -1   5   2    12018.00    11192.84    114.72 o 
   0   5   2     6396.82     6021.91     78.39 o 
   1   5   2     5257.82     4801.13     76.42 o 
   2   5   2     7954.58     7537.63     85.88 o 
   3   5   2      631.54      628.07     12.65 o 
   4   5   2      288.39      232.99      8.33 o 
   5   5   2      201.16      202.38      5.95 o 
   6   5   2        0.04        2.36      3.20 o 
   7   5   2      730.38      854.41     26.15 o 
   8   5   2       95.24       79.89     23.57 o 
   9   5   2      410.81      408.17     31.70 o 
  10   5   2      148.90      142.87     49.63 o 
  11   5   2       82.55       53.76     17.41 o 
 -11   6   2        0.58       -4.26     13.05 o 
 -10   6   2        0.40        5.95      7.90 o 
  -9   6   2      169.55      238.42     70.32 o 
  -8   6   2       26.46       28.96      8.09 o 
  -7   6   2       62.76       65.88     12.36 o 
  -6   6   2      370.33      417.79      5.72 o 
  -5   6   2        5.95        8.90      3.35 o 
  -4   6   2        0.20       -0.15      3.32 o 
  -3   6   2      723.64      739.46     16.89 o 
  -2   6   2       83.89       92.70      6.34 o 
  -1   6   2       13.32       11.88      3.21 o 
   0   6   2      456.20      444.00      9.80 o 
   1   6   2       28.25       26.51      6.94 o 
   2   6   2       97.55      110.20     19.35 o 
   3   6   2        9.03       -0.49      6.21 o 
   4   6   2        0.07        3.11      4.56 o 
   5   6   2      109.56      101.51      6.08 o 
   6   6   2      142.79      136.07      9.03 o 
   7   6   2        2.38        5.47      4.24 o 
   8   6   2       25.72       29.70     15.45 o 
   9   6   2       34.98       42.70     14.82 o 
  10   6   2       17.64        8.85     20.85 o 
  11   6   2       36.38       24.27     17.61 o 
 -10   7   2       57.84       59.47     36.32 o 
  -9   7   2       16.99        7.56     16.29 o 
  -8   7   2      308.31      307.04     26.36 o 
  -7   7   2      103.00       90.22     15.96 o 
  -6   7   2       84.05       83.29     13.53 o 
  -5   7   2        4.67       13.88      4.08 o 
  -4   7   2       45.35       34.31      8.38 o 
  -3   7   2       11.65       10.12      3.99 o 
  -2   7   2       83.21       86.50      5.66 o 
  -1   7   2      178.50      183.68      9.71 o 
   0   7   2      136.55      127.44     10.26 o 
   1   7   2        8.02       17.87      5.36 o 
   2   7   2       65.36       89.73     14.15 o 
   3   7   2       84.09      108.88     20.27 o 
   4   7   2      645.84      713.16     25.04 o 
   5   7   2        9.90       11.92      8.06 o 
   6   7   2       85.52       66.32     14.13 o 
   7   7   2       17.75       11.92      7.08 o 
   8   7   2       88.23      112.76     41.16 o 
   9   7   2       58.02       61.84     27.30 o 
  10   7   2       52.31       47.79     17.15 o 
  -9   8   2        6.12        3.98     10.84 o 
  -8   8   2        2.24       11.58      8.71 o 
  -7   8   2      244.49      232.49     32.61 o 
  -6   8   2       13.05       12.48      4.97 o 
  -5   8   2      105.10       96.38      5.02 o 
  -4   8   2      546.64      576.24     18.05 o 
  -3   8   2        7.47        8.94      6.31 o 
  -2   8   2      717.18      750.06     22.64 o 
  -1   8   2        8.13        7.27      3.22 o 
   0   8   2        2.02        4.97      2.29 o 
   1   8   2       37.54       49.71     11.99 o 
   2   8   2      124.51      136.24     23.40 o 
   3   8   2       16.80       11.58     11.18 o 
   4   8   2     1197.16     1172.57     36.45 o 
   5   8   2       48.51       47.11     10.96 o 
   6   8   2      571.44      675.58     22.37 o 
   7   8   2      217.10      249.91     28.58 o 
   8   8   2        3.10        7.92      4.14 o 
   9   8   2       82.57       90.63     33.15 o 
  -8   9   2        2.68       -5.03     16.67 o 
  -7   9   2        1.14      -16.86     17.61 o 
  -6   9   2       36.19       19.41      8.17 o 
  -5   9   2      458.75      486.87     31.56 o 
  -4   9   2      399.26      421.15     21.00 o 
  -3   9   2       26.37       32.31     10.48 o 
  -2   9   2      229.44      180.06     48.69 o 
  -1   9   2       43.96       30.19      9.03 o 
   0   9   2      190.52      172.96      9.88 o 
   1   9   2        7.31        4.51      8.79 o 
   2   9   2       27.26       15.39      8.53 o 
   3   9   2        0.45       10.57      9.05 o 
   4   9   2       18.39       12.29      8.93 o 
   5   9   2        0.01        1.06      6.22 o 
   6   9   2      172.30      126.93     27.52 o 
   7   9   2      284.29      307.98     22.56 o 
   8   9   2        0.94       10.53      9.80 o 
  -7  10   2       43.40       20.82     17.75 o 
  -6  10   2       37.38       36.08     17.20 o 
  -5  10   2       23.20       27.73      9.53 o 
  -4  10   2      392.92      439.44     20.14 o 
  -3  10   2      554.05      567.94     22.51 o 
  -2  10   2       45.55       26.75      7.17 o 
  -1  10   2       80.90       74.42     14.10 o 
   0  10   2      156.57      130.90     25.88 o 
   1  10   2       33.17       38.21     10.96 o 
   2  10   2       18.61       18.82      7.51 o 
   3  10   2       16.13       28.54     10.34 o 
   4  10   2      312.72      367.91     27.21 o 
   5  10   2      104.11      119.03     26.51 o 
   6  10   2        2.89        6.36     10.67 o 
   7  10   2       16.11       15.51     13.60 o 
  -5  11   2       66.20       53.00     21.31 o 
  -4  11   2        0.84       11.55      7.11 o 
  -3  11   2       51.58       50.15     15.81 o 
  -2  11   2       85.74       73.13     14.92 o 
  -1  11   2      203.23      163.31     33.60 o 
   0  11   2       80.58       74.72     18.24 o 
   1  11   2      277.35      299.16     23.96 o 
   2  11   2      112.32      104.54     16.87 o 
   3  11   2       30.61       21.43      8.75 o 
   4  11   2       23.88       29.38     11.30 o 
   5  11   2       98.61       86.69     28.75 o 
  -1  12   2        0.28       10.82      6.66 o 
   0  12   2        0.72        0.34      9.89 o 
   1  12   2       11.98        4.68     10.18 o 
 -13   1   3       29.11       19.07      7.67 o 
 -12   1   3       32.91       24.46     11.46 o 
 -11   1   3      131.70      173.53     18.78 o 
 -10   1   3      565.11      645.74     25.53 o 
  -9   1   3      386.80      441.13      8.15 o 
  -8   1   3      790.45      853.16     14.32 o 
  -7   1   3     1204.81     1255.94     17.75 o 
  -6   1   3     1057.34     1034.43     20.50 o 
  -5   1   3      369.28      389.06      5.89 o 
  -4   1   3       12.94       16.76      2.56 o 
  -3   1   3     1075.73     1023.52     10.92 o 
  -2   1   3     2111.43     1708.60     19.16 o 
  -1   1   3      834.71      779.73      8.23 o 
   0   1   3     4966.01     3914.08     68.71 o 
   3   1   3        2.34        8.60      2.04 o 
   4   1   3     1144.57     1122.44     13.30 o 
   5   1   3     6707.85     6419.36    159.64 o 
   6   1   3      168.48      176.93      4.06 o 
   7   1   3      834.92      831.27     21.79 o 
   8   1   3      119.26      111.77      6.80 o 
   9   1   3       47.58       45.52     12.68 o 
  10   1   3        5.38        8.50      8.32 o 
  11   1   3       16.53       12.16      6.51 o 
  12   1   3       52.77       44.70     17.29 o 
 -12   2   3        0.80        7.22      5.64 o 
 -11   2   3        2.93        7.69      5.41 o 
 -10   2   3       16.73       18.02      4.11 o 
  -9   2   3      169.20      166.44      8.75 o 
  -8   2   3      544.93      608.60     19.08 o 
  -7   2   3      207.20      200.66      5.40 o 
  -6   2   3      257.44      257.26      5.56 o 
  -5   2   3        2.02        3.10      1.07 o 
  -4   2   3       79.71      105.80      2.28 o 
  -3   2   3        2.37        1.83      1.23 o 
  -2   2   3       38.52       43.00      2.78 o 
  -1   2   3     2396.24     1946.89     26.03 o 
   0   2   3     2872.36     2539.46     28.28 o 
   1   2   3    11776.54     9373.04    171.20 o 
   2   2   3     4603.26     3976.15     58.02 o 
   3   2   3      363.50      366.27      5.79 o 
   4   2   3      982.91     1005.29     15.46 o 
   5   2   3        0.16       -0.23      1.84 o 
   6   2   3       77.35       81.57      3.55 o 
   7   2   3      229.14      260.09     10.59 o 
   8   2   3      171.71      178.57     10.39 o 
   9   2   3       27.74       22.78      5.94 o 
  10   2   3      268.53      294.90     13.95 o 
  11   2   3       18.62       15.32      9.68 o 
  12   2   3       25.90       21.28      9.50 o 
 -12   3   3        3.14       -4.13     11.07 o 
 -11   3   3        0.39        9.07      4.26 o 
 -10   3   3      292.31      331.20     23.86 o 
  -9   3   3      120.44      141.33     25.93 o 
  -8   3   3       31.70       29.89      6.27 o 
  -7   3   3      156.14      186.67     11.39 o 
  -6   3   3       94.28       83.15      5.01 o 
  -5   3   3       14.77       22.86      4.09 o 
  -4   3   3      333.59      330.23      5.32 o 
  -3   3   3       60.19       57.69      3.36 o 
  -2   3   3        1.12        0.28      1.83 o 
  -1   3   3       66.98       44.73      3.70 o 
   0   3   3      371.02      371.13      7.22 o 
   1   3   3      125.09      111.94      3.26 o 
   2   3   3      178.10      223.14      5.65 o 
   3   3   3      866.67      928.77     18.37 o 
   4   3   3      242.90      260.76      4.72 o 
   5   3   3        0.05        1.18      2.63 o 
   6   3   3        0.80        0.85      2.15 o 
   7   3   3       86.22       77.71     24.12 o 
   8   3   3        1.19        8.43      6.13 o 
   9   3   3        8.99        6.07      4.84 o 
  10   3   3      143.98      127.92     45.23 o 
  11   3   3        5.86        5.97     14.72 o 
  12   3   3       56.00       55.54     34.97 o 
 -12   4   3       85.72       81.21     25.58 o 
 -11   4   3        9.59       11.57      6.21 o 
 -10   4   3       88.72       67.86     17.99 o 
  -9   4   3      259.46      268.44     15.67 o 
  -8   4   3      272.58      251.88     22.06 o 
  -7   4   3      118.91      132.54      7.76 o 
  -6   4   3        9.10       12.20      3.29 o 
  -5   4   3      940.29      865.18      8.25 o 
  -4   4   3     1117.75     1124.86     13.36 o 
  -3   4   3       65.25       84.60      3.46 o 
  -2   4   3      107.31       99.62      3.02 o 
  -1   4   3       31.69       32.34      4.39 o 
   0   4   3      404.34      367.36      6.18 o 
   1   4   3     2669.36     2858.88     38.11 o 
   2   4   3      865.75      904.07     20.77 o 
   3   4   3       49.02       77.55      5.60 o 
   4   4   3      135.05      138.97      4.58 o 
   5   4   3       13.48       11.79      2.93 o 
   6   4   3      602.70      618.59     18.47 o 
   7   4   3      229.89      207.75     20.05 o 
   8   4   3      111.75      131.99     37.34 o 
   9   4   3      265.60      252.87     20.81 o 
  10   4   3        0.19        5.07     10.41 o 
  11   4   3       12.82       27.28     16.33 o 
 -11   5   3       69.68       56.73     12.03 o 
 -10   5   3       82.57       29.41     23.35 o 
  -9   5   3        1.51        3.44      6.04 o 
  -8   5   3       20.47       35.93      6.82 o 
  -7   5   3      347.75      343.47      7.40 o 
  -6   5   3        0.02        3.03      1.60 o 
  -5   5   3       54.02       41.03      5.50 o 
  -4   5   3      527.97      528.19      6.79 o 
  -3   5   3       11.11       11.38      3.18 o 
  -2   5   3       41.56       46.93      7.24 o 
  -1   5   3       84.05      102.07      5.70 o 
   0   5   3     2284.90     2508.72     36.31 o 
   1   5   3       21.09       32.81      8.76 o 
   2   5   3      370.34      389.78     11.72 o 
   3   5   3      756.58      764.91     36.06 o 
   4   5   3       23.95       21.79      5.08 o 
   5   5   3      479.94      442.54     12.88 o 
   6   5   3       34.91       47.07      8.19 o 
   7   5   3      131.64      142.84     17.25 o 
   8   5   3       66.95       75.98     23.92 o 
   9   5   3       16.72       22.91     10.57 o 
  10   5   3       39.20       38.67     14.29 o 
  11   5   3        8.97       13.21      6.13 o 
 -11   6   3      172.15      168.47     20.54 o 
 -10   6   3        3.16        6.93      7.98 o 
  -9   6   3      218.60      243.73     21.07 o 
  -8   6   3       20.89       24.58      7.69 o 
  -7   6   3       29.08       23.42      5.75 o 
  -6   6   3      532.71      519.58      8.88 o 
  -5   6   3      223.33      236.22      5.90 o 
  -4   6   3      666.60      700.39     16.58 o 
  -3   6   3      819.11      836.65     16.30 o 
  -2   6   3       39.96       45.30      7.54 o 
  -1   6   3      398.32      406.34      9.44 o 
   0   6   3     1243.50     1407.54     43.71 o 
   1   6   3       97.24       98.28     14.58 o 
   2   6   3       51.54       57.69      9.72 o 
   3   6   3       48.14       41.54      9.61 o 
   4   6   3       38.15       31.29      7.78 o 
   5   6   3       49.43       48.06      4.59 o 
   6   6   3      138.12      133.51     17.66 o 
   7   6   3        6.16        5.67      3.96 o 
   8   6   3      260.37      240.81     18.62 o 
   9   6   3       87.10       93.96     25.47 o 
  10   6   3       28.48       38.74     18.68 o 
 -10   7   3       67.70       58.84     20.21 o 
  -9   7   3      270.97      256.83     64.72 o 
  -8   7   3        0.06        4.64      7.54 o 
  -7   7   3      221.02      240.33      8.69 o 
  -6   7   3       61.89       65.17     13.43 o 
  -5   7   3        5.47       10.92      4.41 o 
  -4   7   3      229.71      248.20     12.49 o 
  -3   7   3        7.65       10.88      4.52 o 
  -2   7   3       30.35       30.79      7.17 o 
  -1   7   3        1.71        3.17      2.30 o 
   0   7   3      242.10      253.65     26.62 o 
   1   7   3       84.97      110.27     25.03 o 
   2   7   3       27.13       26.98      7.05 o 
   3   7   3      103.21       98.19     22.74 o 
   4   7   3        1.08        6.49      7.69 o 
   5   7   3      314.87      313.75     12.01 o 
   6   7   3        8.19        9.71      4.91 o 
   7   7   3       52.38       41.53     12.26 o 
   8   7   3        2.28        0.66      8.71 o 
   9   7   3       19.47       15.82     10.22 o 
  10   7   3       31.33       25.27     10.12 o 
  -9   8   3        2.69       -6.59     19.69 o 
  -8   8   3      121.24      117.24     30.66 o 
  -7   8   3        7.89       14.43      7.54 o 
  -6   8   3      307.55      326.94     15.78 o 
  -5   8   3       10.26        9.40      3.09 o 
  -4   8   3      530.88      486.33     15.31 o 
  -3   8   3      142.58      126.65     11.97 o 
  -2   8   3      260.99      277.22     10.87 o 
  -1   8   3        0.54        6.40      2.97 o 
   0   8   3        2.40        7.43      4.92 o 
   1   8   3        4.43       15.14     10.83 o 
   2   8   3       44.31       30.57      9.86 o 
   3   8   3       76.08       82.08     14.22 o 
   4   8   3        3.76       22.83      9.63 o 
   5   8   3      341.71      337.53     14.44 o 
   6   8   3       13.21       17.96      7.27 o 
   7   8   3       21.47       22.39     11.96 o 
   8   8   3      116.37       86.71     27.13 o 
   9   8   3       53.12       29.75     13.69 o 
  -8   9   3       19.08       21.33     18.72 o 
  -7   9   3        5.17       17.99     16.44 o 
  -6   9   3        5.54        1.75      7.43 o 
  -5   9   3        0.10        8.42     24.05 o 
  -4   9   3        1.39       -2.13      6.66 o 
  -3   9   3      206.63      167.28     19.41 o 
  -2   9   3      517.36      494.66     14.94 o 
  -1   9   3       10.79        8.12      4.78 o 
   0   9   3      183.46      195.06     11.51 o 
   1   9   3      432.20      394.52     20.65 o 
   2   9   3      257.37      260.87     19.93 o 
   3   9   3      186.77      166.68     25.20 o 
   4   9   3       33.51       28.24     10.38 o 
   5   9   3        0.05        3.89      9.86 o 
   6   9   3        0.55       10.42      4.21 o 
   7   9   3       37.85       43.64     20.39 o 
   8   9   3       15.85       19.91     15.99 o 
  -7  10   3        4.47       -4.87     20.64 o 
  -6  10   3       14.00       16.52     13.31 o 
  -5  10   3       48.17       34.46     11.46 o 
  -4  10   3        2.89       14.78      8.47 o 
  -3  10   3        5.26        7.72      8.03 o 
  -2  10   3       10.18        3.51      9.81 o 
  -1  10   3       79.38       66.93     21.49 o 
   0  10   3      148.19      143.19     28.29 o 
   1  10   3       79.16       54.66     14.77 o 
   2  10   3        2.64        4.28      8.77 o 
   3  10   3        0.39       17.19      8.88 o 
   4  10   3       11.86       18.35      7.86 o 
   5  10   3       34.34       22.94     11.71 o 
   6  10   3       64.92       78.06     24.41 o 
  -5  11   3        8.50       16.61     15.82 o 
  -4  11   3      114.80      111.58     30.35 o 
  -3  11   3        0.10       15.91      6.90 o 
  -2  11   3       18.47       16.64      7.72 o 
  -1  11   3        1.73        4.12      9.91 o 
   0  11   3       16.99       19.21     10.83 o 
   1  11   3        1.95        6.62      8.89 o 
   2  11   3        8.39       10.00      8.28 o 
   3  11   3       66.34       56.95     14.85 o 
   4  11   3       23.73       30.70     12.30 o 
   0  12   3        2.71        5.37      7.74 o 
 -13   0   4      104.36       69.29     74.02 o 
 -12   0   4      119.91      116.91     32.29 o 
 -11   0   4      425.96      470.68     20.36 o 
 -10   0   4       24.97       22.06      6.84 o 
  -9   0   4     1311.86     1376.30     34.56 o 
  -8   0   4      667.72      637.44     15.92 o 
  -7   0   4     1443.48     1489.77     18.30 o 
  -6   0   4       39.55       33.27      6.29 o 
  -5   0   4     7248.32     6989.76    133.15 o 
  -4   0   4        9.87       24.99      4.59 o 
  -3   0   4      981.17      905.62     12.11 o 
  -2   0   4    14545.68    11911.79     95.46 o 
   3   0   4        1.96       -4.50      3.09 o 
   4   0   4        2.66        4.27      2.28 o 
   5   0   4     2431.14     2107.26     47.61 o 
   7   0   4       29.03       25.55      7.10 o 
   8   0   4      663.85      768.63     18.30 o 
   9   0   4      706.41      787.31     41.87 o 
  10   0   4      337.52      405.83     24.59 o 
  11   0   4      122.28      102.42     45.48 o 
  12   0   4        2.05        7.91      8.68 o 
 -13   1   4       18.57       18.25     11.52 o 
 -12   1   4        0.87        5.55      3.48 o 
 -11   1   4       92.73       94.53     20.70 o 
 -10   1   4        2.77        2.23      3.28 o 
  -9   1   4      182.65      198.07      5.95 o 
  -8   1   4        8.69        8.31      1.97 o 
  -7   1   4     1479.28     1509.23     28.47 o 
  -6   1   4      341.95      332.97      4.37 o 
  -5   1   4     1086.72     1127.80     17.83 o 
  -4   1   4     2302.37     2147.05     26.93 o 
  -3   1   4      106.76       84.57      3.77 o 
  -2   1   4      325.07      310.99      4.77 o 
  -1   1   4       98.43       93.63      2.30 o 
   0   1   4      885.34      817.51     16.11 o 
   1   1   4     1171.94     1104.40     16.31 o 
   2   1   4    12108.57    10304.87    144.68 o 
   3   1   4     1449.82     1520.38     22.16 o 
   4   1   4     2947.91     2874.65     71.83 o 
   5   1   4     2415.68     2387.23     40.33 o 
   6   1   4      445.31      478.04      7.60 o 
   7   1   4       32.35       31.36      4.37 o 
   8   1   4      710.45      699.00     14.48 o 
   9   1   4       15.13       15.81      5.29 o 
  10   1   4      126.03      110.59     29.85 o 
  11   1   4        4.07        0.96      8.52 o 
  12   1   4       22.46       18.70     13.13 o 
 -12   2   4        3.78        5.45      7.53 o 
 -11   2   4      321.24      312.69     15.14 o 
 -10   2   4       15.57       12.61      4.15 o 
  -9   2   4     1272.94     1296.73     30.96 o 
  -8   2   4      795.77      853.30     28.98 o 
  -7   2   4      489.01      437.06     17.92 o 
  -6   2   4       15.91       18.51      2.77 o 
  -5   2   4      227.62      242.73      3.27 o 
  -4   2   4     1575.91     1582.58     16.96 o 
  -3   2   4     1573.02     1462.24     11.08 o 
  -2   2   4     1634.22     1453.07     18.92 o 
  -1   2   4     7327.49     6090.86     71.36 o 
   0   2   4     6625.51     5377.76     99.35 o 
   1   2   4    12328.65    10559.43    243.86 o 
   2   2   4      590.33      560.15     12.76 o 
   3   2   4      774.94      760.96     11.04 o 
   4   2   4      116.26      102.07      5.09 o 
   5   2   4       15.17       16.25      2.96 o 
   6   2   4      182.67      209.62      3.91 o 
   7   2   4        9.28        5.97      2.36 o 
   8   2   4       26.77       40.65     13.45 o 
   9   2   4        1.03       -1.73      6.15 o 
  10   2   4       21.42       21.42      8.42 o 
  11   2   4        6.21        8.97      5.04 o 
  12   2   4       44.74       28.48     12.22 o 
 -12   3   4       12.98        7.66     11.29 o 
 -11   3   4       83.88       75.92     17.72 o 
 -10   3   4       28.79       29.47      8.42 o 
  -9   3   4       60.19       70.88     16.70 o 
  -8   3   4       73.30       71.06     12.08 o 
  -7   3   4        0.54        1.49      2.24 o 
  -6   3   4      498.70      466.77      6.76 o 
  -5   3   4        2.52        1.79      2.26 o 
  -4   3   4       68.84       86.23      2.14 o 
  -3   3   4     2244.73     2080.68     21.86 o 
  -2   3   4        0.48        1.06      1.61 o 
  -1   3   4      426.79      421.13      5.62 o 
   0   3   4      613.11      640.69     11.12 o 
   1   3   4      367.41      354.34     11.40 o 
   2   3   4      192.28      248.43      5.52 o 
   3   3   4      607.68      507.49     15.45 o 
   4   3   4     1535.51     1504.80     32.88 o 
   5   3   4     2890.46     2933.35     47.59 o 
   6   3   4       56.26       52.45      3.38 o 
   7   3   4       27.44       23.61      7.21 o 
   8   3   4       27.74       33.01     10.66 o 
   9   3   4      247.33      231.52     11.50 o 
  10   3   4      171.30      192.01     16.38 o 
  11   3   4       10.38       -4.27     13.86 o 
  12   3   4       67.72       60.64     23.07 o 
 -12   4   4       28.61       19.06     14.83 o 
 -11   4   4       25.79       17.06      6.79 o 
 -10   4   4      107.12       61.50     14.94 o 
  -9   4   4        4.13       17.21      8.70 o 
  -8   4   4      171.34      150.40     16.07 o 
  -7   4   4      234.94      231.94      6.14 o 
  -6   4   4     1082.81     1177.13     18.71 o 
  -5   4   4        1.51        2.33      1.73 o 
  -4   4   4       49.42       56.14      4.59 o 
  -3   4   4     1949.10     2133.12     25.29 o 
  -2   4   4       12.35        9.94      2.56 o 
  -1   4   4     2227.11     2113.38     27.29 o 
   0   4   4        1.35        0.88      1.30 o 
   1   4   4      453.88      462.24     13.46 o 
   2   4   4      602.35      539.29      9.92 o 
   3   4   4     1418.63     1704.32     23.73 o 
   4   4   4      110.44      157.71      5.98 o 
   5   4   4        0.16        3.76      2.29 o 
   6   4   4      589.45      646.13     17.19 o 
   7   4   4       36.96       29.07      5.09 o 
   8   4   4      167.43      198.55     47.21 o 
   9   4   4       19.70        2.37      8.04 o 
  10   4   4       25.45       15.74      8.23 o 
  11   4   4       11.27        8.07     12.00 o 
 -11   5   4       19.56       17.40      6.24 o 
 -10   5   4        0.21       11.81      6.34 o 
  -9   5   4       13.92       20.85      6.27 o 
  -8   5   4      173.65      187.68     10.08 o 
  -7   5   4       39.95       47.37      3.27 o 
  -6   5   4     1470.47     1462.22     23.72 o 
  -5   5   4     1311.76     1271.96     17.91 o 
  -4   5   4     1666.39     1731.65     29.28 o 
  -3   5   4        0.27        2.90      2.41 o 
  -2   5   4     1009.97     1011.15      8.20 o 
  -1   5   4     1141.40     1187.28     16.01 o 
   0   5   4       52.59       63.41      4.90 o 
   1   5   4        0.31       11.29      7.78 o 
   2   5   4      654.05      627.31     11.40 o 
   3   5   4     3724.50     3878.63     76.45 o 
   4   5   4     1189.66     1203.71     27.63 o 
   5   5   4     1583.29     1692.03     30.75 o 
   6   5   4     1403.14     1558.65     41.54 o 
   7   5   4      493.47      531.25     24.14 o 
   8   5   4      276.67      284.83     19.93 o 
   9   5   4      156.19      128.96     43.97 o 
  10   5   4       38.44       31.89     14.89 o 
  11   5   4        0.05        1.91      5.52 o 
 -11   6   4      161.66      166.42     32.66 o 
 -10   6   4      302.21      364.29     34.47 o 
  -9   6   4       41.07       36.18      7.55 o 
  -8   6   4      876.67      882.21     27.38 o 
  -7   6   4      140.25      129.17     11.80 o 
  -6   6   4      211.49      226.64      4.79 o 
  -5   6   4       40.46       50.65      7.60 o 
  -4   6   4       29.43       31.96      5.81 o 
  -3   6   4     1788.02     1939.47     36.67 o 
  -2   6   4        2.25        1.89      2.80 o 
  -1   6   4     2318.88     2321.02     34.33 o 
   0   6   4     2300.11     2347.51     83.76 o 
   1   6   4        1.38        4.90      7.11 o 
   2   6   4      841.88      851.00     31.97 o 
   3   6   4        2.19        4.49      5.34 o 
   4   6   4        8.96       12.90     10.01 o 
   5   6   4        5.71        4.58      4.81 o 
   6   6   4       21.74       13.76      4.17 o 
   7   6   4       92.02       92.44      6.84 o 
   8   6   4       21.65       13.80     12.30 o 
   9   6   4        2.69       21.59     12.21 o 
  10   6   4       24.16       13.23      9.08 o 
 -10   7   4       10.22       17.37     39.23 o 
  -9   7   4      330.23      391.10     27.94 o 
  -8   7   4      133.28      122.13     24.40 o 
  -7   7   4       23.99       21.70      5.70 o 
  -6   7   4       92.91       72.57     12.91 o 
  -5   7   4     1841.22     1743.24     32.74 o 
  -4   7   4     1560.28     1571.10     29.80 o 
  -3   7   4      270.12      237.60     11.11 o 
  -2   7   4       42.19       32.55      6.00 o 
  -1   7   4      445.09      508.82     11.58 o 
   0   7   4        0.85       16.62      7.26 o 
   1   7   4      198.76      216.40     31.14 o 
   2   7   4      138.58      131.15     23.60 o 
   3   7   4      361.77      404.93     15.43 o 
   4   7   4        1.20        9.19      7.31 o 
   5   7   4      748.33      831.52     22.80 o 
   6   7   4       20.87       23.90     14.41 o 
   7   7   4        0.83        6.37      6.92 o 
   8   7   4       14.97       17.86     11.54 o 
   9   7   4        7.11        0.88     13.23 o 
  10   7   4       70.64       62.81     24.44 o 
  -9   8   4        0.03       10.27     12.21 o 
  -8   8   4        1.20       13.43     21.99 o 
  -7   8   4        0.08        3.32      9.33 o 
  -6   8   4        0.32        1.68      5.12 o 
  -5   8   4       19.46       10.20      5.51 o 
  -4   8   4      550.57      551.82     17.70 o 
  -3   8   4        0.19        9.40      4.74 o 
  -2   8   4        6.62        5.65      3.41 o 
  -1   8   4     1352.16     1423.58     26.58 o 
   0   8   4      112.99      116.56      6.46 o 
   1   8   4     2406.81     2688.35     63.06 o 
   2   8   4       30.44       29.72     10.41 o 
   3   8   4      274.15      294.53     24.48 o 
   4   8   4      287.03      293.23     17.09 o 
   5   8   4       23.69       16.65      6.40 o 
   6   8   4       28.01       22.17      7.79 o 
   7   8   4       64.67       76.63     25.31 o 
   8   8   4        0.05        4.62     13.59 o 
   9   8   4      143.00      150.36     48.29 o 
  -8   9   4        8.46       22.13     14.80 o 
  -7   9   4       45.13       75.12     23.84 o 
  -6   9   4       28.73       19.58     12.55 o 
  -5   9   4        6.89        7.00      6.21 o 
  -4   9   4       68.29       72.82     13.89 o 
  -3   9   4        6.19        3.57      3.74 o 
  -2   9   4      793.82      780.11     18.41 o 
  -1   9   4      998.05     1020.27     25.76 o 
   0   9   4       96.09       66.21      9.89 o 
   1   9   4       50.01       31.07      9.21 o 
   2   9   4      165.23      156.04     32.41 o 
   3   9   4        2.50        7.13      6.91 o 
   4   9   4        3.64       11.20      6.02 o 
   5   9   4      124.60       93.99     20.32 o 
   6   9   4       10.89       12.29      7.59 o 
   7   9   4       52.51       38.03     11.62 o 
   8   9   4       26.56       16.58      9.57 o 
  -7  10   4       17.11       20.71     15.74 o 
  -6  10   4       56.02       50.70     18.38 o 
  -5  10   4        0.40       15.29     10.55 o 
  -4  10   4       90.73       83.23     20.03 o 
  -3  10   4       12.78       19.84     10.05 o 
  -2  10   4        1.68       14.96      7.53 o 
  -1  10   4      419.93      406.58     37.85 o 
   0  10   4      191.20      190.20     17.28 o 
   1  10   4      235.71      301.33     27.96 o 
   2  10   4        5.86       17.45      7.73 o 
   3  10   4      213.65      266.27     40.24 o 
   4  10   4       18.71       21.20     11.10 o 
   5  10   4       26.71       33.61     11.40 o 
   6  10   4       59.77       35.22     16.07 o 
  -5  11   4      136.28      140.31     31.95 o 
  -4  11   4       25.53       25.85     20.02 o 
  -3  11   4       48.50       32.39     10.64 o 
  -2  11   4       21.66       12.66     10.74 o 
  -1  11   4       28.75       37.00     10.82 o 
   0  11   4        3.30      -14.75     15.19 o 
   1  11   4       14.94       14.94      7.97 o 
   2  11   4       14.32       10.87     12.68 o 
   3  11   4       27.25       30.73     10.00 o 
   4  11   4       33.96       20.40     12.97 o 
 -13   1   5      173.20      133.03     62.40 o 
 -12   1   5       28.14       29.37     11.29 o 
 -11   1   5      196.24      231.50     21.64 o 
 -10   1   5      395.58      393.65     10.83 o 
  -9   1   5        4.20        3.64      1.71 o 
  -8   1   5      940.66      990.36     20.61 o 
  -7   1   5     1124.22     1275.17     23.73 o 
  -6   1   5       85.33      108.69      2.58 o 
  -5   1   5      637.11      584.63      9.43 o 
  -4   1   5      237.56      210.04      3.71 o 
  -3   1   5        1.30        1.34      1.20 o 
  -2   1   5        7.40        0.36      2.10 o 
  -1   1   5      262.34      235.16      3.61 o 
   0   1   5      185.60      193.24      3.62 o 
   1   1   5       11.02        9.57      2.39 o 
   2   1   5     7829.50     6832.79     82.74 o 
   3   1   5      856.36      756.42     11.01 o 
   4   1   5      240.02      244.85      5.02 o 
   5   1   5     5057.02     4651.11     53.78 o 
   6   1   5       98.73      108.83      5.63 o 
   7   1   5      266.83      257.26      4.75 o 
   8   1   5      472.33      428.75      7.26 o 
   9   1   5        9.99        8.98      6.22 o 
  10   1   5      183.14      191.77     23.96 o 
  11   1   5       11.55        2.81      7.16 o 
  12   1   5        2.69        3.07      7.48 o 
 -12   2   5       65.05       65.65     23.72 o 
 -11   2   5      134.14      132.12     13.41 o 
 -10   2   5      269.84      319.43      9.38 o 
  -9   2   5      355.30      431.98     12.75 o 
  -8   2   5        1.70        1.32      2.93 o 
  -7   2   5      409.91      419.34     10.09 o 
  -6   2   5      270.98      327.55      6.83 o 
  -5   2   5      237.85      269.88      8.91 o 
  -4   2   5       60.68       60.57      4.85 o 
  -3   2   5       79.53       70.17      2.98 o 
  -2   2   5       47.34       31.30      3.60 o 
  -1   2   5       61.03       41.84      3.14 o 
   0   2   5     1341.17     1365.30     37.25 o 
   1   2   5     4404.54     3930.80     47.64 o 
   2   2   5     1769.63     1658.92     47.99 o 
   3   2   5      948.54      965.38     12.01 o 
   4   2   5     4712.00     4518.69     50.60 o 
   5   2   5      195.10      212.75      5.35 o 
   6   2   5        7.22       15.45      4.55 o 
   7   2   5       26.83       30.11      4.93 o 
   8   2   5       12.22       10.20      3.05 o 
   9   2   5      119.72      121.45     22.66 o 
  10   2   5       22.17       18.90      5.89 o 
  11   2   5       51.57       50.95     19.64 o 
  12   2   5        2.34        5.04      3.97 o 
 -12   3   5        0.69        9.71      6.80 o 
 -11   3   5      188.12      162.01     24.80 o 
 -10   3   5       10.23       10.80      4.52 o 
  -9   3   5        4.54        7.23      5.30 o 
  -8   3   5      213.23      149.65     29.46 o 
  -7   3   5      683.40      784.85     13.79 o 
  -6   3   5       98.69       91.79      3.20 o 
  -5   3   5      118.48      117.39      4.13 o 
  -4   3   5     3611.05     3559.67     60.43 o 
  -3   3   5      784.18      789.29     10.01 o 
  -2   3   5        5.18       12.87      2.29 o 
  -1   3   5       61.55       49.93      3.19 o 
   0   3   5        1.28        2.05      1.73 o 
   1   3   5       67.69       72.91      3.51 o 
   2   3   5      124.89      108.27      7.54 o 
   3   3   5       23.27       29.03      4.63 o 
   4   3   5      279.77      263.99      9.15 o 
   5   3   5        1.87        1.82      3.05 o 
   6   3   5       87.75       90.34      5.18 o 
   7   3   5       68.58       71.26      4.91 o 
   8   3   5       15.57       10.07     13.25 o 
   9   3   5        0.01        4.09      5.59 o 
  10   3   5       49.01       35.91     14.99 o 
  11   3   5       23.93       14.15     11.09 o 
 -12   4   5       51.97       57.02     24.90 o 
 -11   4   5        8.38       10.45      6.64 o 
 -10   4   5      128.58      139.21     26.77 o 
  -9   4   5      780.31      917.33     35.48 o 
  -8   4   5      438.99      500.12     18.85 o 
  -7   4   5      226.56      249.28      5.46 o 
  -6   4   5        2.49        4.18      2.50 o 
  -5   4   5       95.70       99.45      3.45 o 
  -4   4   5       12.98       11.36      2.84 o 
  -3   4   5       97.25      134.92      4.57 o 
  -2   4   5       22.48       17.69      3.03 o 
  -1   4   5     1435.95     1326.24     13.65 o 
   0   4   5      205.36      164.03      4.46 o 
   1   4   5      414.50      364.66      8.08 o 
   2   4   5       20.53       24.28      2.34 o 
   3   4   5      234.84      244.93      6.66 o 
   4   4   5     4867.50     5116.63    101.23 o 
   5   4   5       12.19        6.43      2.82 o 
   6   4   5       31.39       21.06      4.91 o 
   7   4   5      344.39      315.43     11.74 o 
   8   4   5       50.34       46.08     13.72 o 
   9   4   5       16.68       14.02      9.47 o 
  10   4   5       11.19        8.66      6.95 o 
  11   4   5        8.15      -11.62     15.88 o 
 -11   5   5       29.00       18.43      8.30 o 
 -10   5   5      242.43      286.07     28.03 o 
  -9   5   5       39.70       38.36      9.68 o 
  -8   5   5      908.32      907.32     27.17 o 
  -7   5   5        6.07        7.56      3.69 o 
  -6   5   5      172.14      168.20      8.51 o 
  -5   5   5       29.28       23.79      3.92 o 
  -4   5   5      360.03      406.30      6.22 o 
  -3   5   5      203.88      172.51      5.17 o 
  -2   5   5      977.67     1041.33     19.85 o 
  -1   5   5      821.10      842.34     10.02 o 
   0   5   5       38.52       45.81      5.95 o 
   1   5   5      213.70      174.27     12.23 o 
   2   5   5     1448.80     1452.28     76.35 o 
   3   5   5      405.80      429.97     14.26 o 
   4   5   5     1064.95     1095.13     23.42 o 
   5   5   5      104.67      108.87      8.15 o 
   6   5   5       43.05       34.12      7.03 o 
   7   5   5        0.64        2.85      4.25 o 
   8   5   5        3.27        9.57      8.39 o 
   9   5   5       62.86       33.67     12.44 o 
  10   5   5        9.47        9.51     12.98 o 
  11   5   5       47.62       40.78     18.35 o 
 -11   6   5       74.35       59.55     17.68 o 
 -10   6   5        4.39       11.15      7.14 o 
  -9   6   5      304.17      307.45     18.81 o 
  -8   6   5     1500.18     1609.47     77.78 o 
  -7   6   5      117.36      101.37     11.62 o 
  -6   6   5      131.31      135.61      4.30 o 
  -5   6   5        0.94        6.91      3.42 o 
  -4   6   5      683.71      746.08     16.25 o 
  -3   6   5      448.95      476.76     11.99 o 
  -2   6   5       61.68       72.52      5.38 o 
  -1   6   5      237.38      241.06      6.88 o 
   0   6   5      598.67      579.62     14.39 o 
   1   6   5      170.18      218.80     13.05 o 
   2   6   5      345.53      366.57     17.90 o 
   3   6   5      143.53      156.78     12.56 o 
   4   6   5      197.08      190.25     14.32 o 
   5   6   5        0.24        2.89      3.52 o 
   6   6   5      382.34      377.17     26.73 o 
   7   6   5       21.67       23.41     12.69 o 
   8   6   5       31.49       22.42     13.83 o 
   9   6   5       24.44       19.57     14.62 o 
  10   6   5        7.85       12.37     10.32 o 
 -10   7   5        0.06        9.98      6.63 o 
  -9   7   5        9.00       13.72      6.95 o 
  -8   7   5      114.66      104.76     19.91 o 
  -7   7   5        0.10       -3.86      6.70 o 
  -6   7   5       16.93       15.22      4.73 o 
  -5   7   5        0.16        6.64      4.47 o 
  -4   7   5        0.25       43.40     19.35 o 
  -3   7   5      575.57      673.03     18.78 o 
  -2   7   5       10.13       24.20      6.12 o 
  -1   7   5        0.03        9.14      5.51 o 
   0   7   5      194.59      195.42     35.78 o 
   1   7   5      146.19      155.49     32.05 o 
   2   7   5       99.46       74.57     16.63 o 
   3   7   5        4.33       11.63      8.20 o 
   4   7   5       17.09        7.39      9.39 o 
   5   7   5      149.13      159.00     27.35 o 
   6   7   5      194.58      177.13     12.57 o 
   7   7   5       58.51       64.35     23.68 o 
   8   7   5        1.76        4.55     10.36 o 
   9   7   5        4.64        4.66     10.23 o 
  -9   8   5       23.93       44.40     17.76 o 
  -8   8   5       41.78       31.17     19.39 o 
  -7   8   5      194.73      214.65     21.13 o 
  -6   8   5       43.15       38.32      8.28 o 
  -5   8   5      222.02      195.15     10.86 o 
  -4   8   5      108.46       98.97     19.41 o 
  -3   8   5      923.74      961.11     23.72 o 
  -2   8   5      280.90      247.27     15.37 o 
  -1   8   5        0.39        1.54      3.53 o 
   0   8   5      112.08      105.81     19.24 o 
   1   8   5       11.41       11.96      8.27 o 
   2   8   5        6.74       13.57      8.21 o 
   3   8   5      123.46      126.84     26.84 o 
   4   8   5      147.70      119.37     30.47 o 
   5   8   5       19.17       12.35      6.26 o 
   6   8   5       27.75        7.98      9.49 o 
   7   8   5       40.74       39.61     15.55 o 
   8   8   5       99.16       63.69     19.91 o 
   9   8   5        1.46        3.38     17.56 o 
  -8   9   5       17.79       13.94     10.92 o 
  -7   9   5       25.60       31.38     13.56 o 
  -6   9   5       78.12       85.29     17.76 o 
  -5   9   5       26.28       24.05      7.78 o 
  -4   9   5      114.98      128.85     25.44 o 
  -3   9   5      323.47      367.55     13.59 o 
  -2   9   5       56.63       49.66     13.97 o 
  -1   9   5       12.31        8.80      6.61 o 
   0   9   5      171.18      159.24     21.84 o 
   1   9   5      231.32      210.06     31.41 o 
   2   9   5       18.77       14.81      9.22 o 
   3   9   5       11.17       12.65      7.01 o 
   4   9   5       26.02       17.53      9.30 o 
   5   9   5      187.74      191.83     18.41 o 
   6   9   5      113.02       91.69     27.26 o 
   7   9   5        9.60       14.49      8.81 o 
  -7  10   5        0.07        3.19     16.05 o 
  -6  10   5       42.91       33.92     14.16 o 
  -5  10   5       55.43       54.47     18.58 o 
  -4  10   5        3.44       15.37      7.37 o 
  -3  10   5      182.24      209.21     21.87 o 
  -2  10   5       64.21       48.10     13.09 o 
  -1  10   5        0.01        9.86      9.29 o 
   0  10   5       10.51       14.62      8.07 o 
   1  10   5       35.90       46.95      9.86 o 
   2  10   5       22.46       11.26      9.79 o 
   3  10   5        3.88       21.51      7.73 o 
   4  10   5       16.72       13.96      8.15 o 
   5  10   5        2.26        2.34      9.42 o 
   6  10   5        4.38       15.03      8.68 o 
  -5  11   5       71.92       97.76     23.47 o 
  -4  11   5       82.33       77.99     28.74 o 
  -3  11   5      160.67      128.87     36.40 o 
  -2  11   5       46.99       25.83     12.49 o 
  -1  11   5       75.98       59.95     14.50 o 
   0  11   5        3.98       10.56      9.06 o 
   1  11   5       21.13       37.88     15.21 o 
   2  11   5       64.98       65.39     17.05 o 
   3  11   5        0.67        7.56     10.83 o 
   4  11   5       36.30       27.45     10.37 o 
 -12   0   6        0.60      -14.81     24.94 o 
 -11   0   6       97.88      110.32     30.24 o 
 -10   0   6       83.04       69.82      5.74 o 
  -9   0   6      121.92      103.32     11.91 o 
  -8   0   6      174.60      167.65      5.46 o 
  -7   0   6       37.87       31.55      5.87 o 
  -6   0   6      961.44      876.53     24.17 o 
  -5   0   6      111.58      127.43      5.14 o 
  -4   0   6     4498.75     3932.55     32.97 o 
  -3   0   6       15.59       36.04      7.23 o 
  -2   0   6     3949.99     3359.19     33.41 o 
  -1   0   6    13035.61    11584.14    148.60 o 
   0   0   6      121.33      165.92      5.81 o 
   1   0   6       60.37       86.40      3.44 o 
   2   0   6     1523.38     1476.53     19.87 o 
   3   0   6     2331.14     2199.25     80.11 o 
   4   0   6      644.18      643.41     16.01 o 
   5   0   6    14657.56    14002.26    280.16 o 
   6   0   6     1418.47     1577.56     36.29 o 
   7   0   6      451.80      433.50     12.05 o 
   8   0   6     1962.69     2196.09     50.50 o 
   9   0   6       51.96       57.81     25.71 o 
  10   0   6        3.87        4.71      6.66 o 
  11   0   6      105.26       64.84     32.42 o 
  12   0   6      148.82      113.48     63.36 o 
 -13   1   6        8.26        9.80     11.48 o 
 -12   1   6       47.45       31.13      9.94 o 
 -11   1   6       41.66       29.18      7.43 o 
 -10   1   6      158.53      155.00      7.15 o 
  -9   1   6      389.97      394.04      9.34 o 
  -8   1   6      378.21      342.47      9.41 o 
  -7   1   6      202.69      207.77      3.46 o 
  -6   1   6        6.37        4.82      1.60 o 
  -5   1   6        2.43        1.93      1.47 o 
  -4   1   6     7478.32     6881.63    101.16 o 
  -3   1   6     2021.55     1873.78     32.30 o 
  -2   1   6      607.08      621.47      9.00 o 
  -1   1   6     2850.30     2432.38     26.42 o 
   0   1   6     1446.26     1197.08     15.01 o 
   1   1   6     1336.49     1268.40     24.18 o 
   2   1   6      304.60      259.59      5.00 o 
   3   1   6      484.89      535.20      8.25 o 
   4   1   6     1205.08     1099.83     33.87 o 
   5   1   6      708.65      689.04     10.77 o 
   6   1   6      121.52      133.22      5.02 o 
   7   1   6       24.61       28.37      5.40 o 
   8   1   6      292.69      292.40      9.16 o 
   9   1   6       52.35       36.81      8.26 o 
  10   1   6       23.32       11.56      8.30 o 
  11   1   6      246.23      230.92     20.58 o 
  12   1   6       12.28        3.70      7.98 o 
 -12   2   6       51.95       45.30     15.00 o 
 -11   2   6       27.63       20.83      8.57 o 
 -10   2   6       83.49       70.32     13.30 o 
  -9   2   6       88.26       92.99      3.82 o 
  -8   2   6      364.33      392.46      7.31 o 
  -7   2   6       76.12       84.22      5.09 o 
  -6   2   6     1074.47     1032.59     27.01 o 
  -5   2   6     2358.78     2419.52     30.47 o 
  -4   2   6     4988.59     4470.66     42.04 o 
  -3   2   6      152.11      136.05      3.80 o 
  -2   2   6     6560.31     6106.46     80.06 o 
  -1   2   6      190.26      179.60      3.83 o 
   0   2   6        0.20        1.38      2.33 o 
   1   2   6     5444.96     5059.18     82.28 o 
   2   2   6     1349.94     1309.34     20.79 o 
   3   2   6     3666.54     3549.49     80.62 o 
   4   2   6      261.55      233.29      7.22 o 
   5   2   6      438.02      472.86      8.27 o 
   6   2   6      984.00     1160.33     35.55 o 
   7   2   6        6.69       13.57      2.72 o 
   8   2   6      103.80      117.84     10.51 o 
   9   2   6        0.03        4.94      5.88 o 
  10   2   6        0.17        4.26      5.41 o 
  11   2   6       39.09       28.89     15.61 o 
  12   2   6       28.08       25.90     13.58 o 
 -12   3   6        0.43        6.23      5.70 o 
 -11   3   6       13.52       15.23      4.94 o 
 -10   3   6      115.97      102.84     19.76 o 
  -9   3   6      317.79      291.80     11.32 o 
  -7   3   6       49.88       45.40      4.40 o 
  -6   3   6        0.89        3.04      2.41 o 
  -5   3   6     3217.24     3379.99     77.06 o 
  -4   3   6      123.40      138.15     10.00 o 
  -3   3   6      974.76      975.75     10.79 o 
  -2   3   6     3025.11     2530.11     31.19 o 
  -1   3   6        0.51        3.61      1.69 o 
   0   3   6      692.12      647.96     16.36 o 
   1   3   6     3537.07     3067.64     72.97 o 
   2   3   6     2285.94     2197.51     60.02 o 
   3   3   6     2449.23     2630.66     55.07 o 
   4   3   6        2.15        3.75      3.59 o 
   5   3   6      568.31      588.97      9.22 o 
   6   3   6       65.52       66.35      8.33 o 
   7   3   6       29.36       22.82      5.94 o 
   8   3   6      237.74      289.94     15.43 o 
   9   3   6        0.12        5.15      5.27 o 
  10   3   6        0.09        3.80      6.03 o 
  11   3   6       27.26       29.85     15.93 o 
 -12   4   6       29.50       15.88     11.67 o 
 -11   4   6      212.88      231.33     23.66 o 
 -10   4   6       78.48       60.10     13.40 o 
  -9   4   6      111.39      106.70     20.98 o 
  -8   4   6        4.44        2.35      1.56 o 
  -7   4   6      820.65      936.24     34.83 o 
  -6   4   6        0.28        3.10      2.37 o 
  -5   4   6       15.28       11.44      2.63 o 
  -4   4   6        9.99        1.33      2.58 o 
  -3   4   6     1599.47     1672.03     23.63 o 
  -2   4   6      427.96      475.03      6.61 o 
  -1   4   6       90.13       88.68      3.22 o 
   0   4   6      362.67      366.16      7.71 o 
   1   4   6      182.53      164.12      5.18 o 
   2   4   6      729.88      796.11     15.20 o 
   3   4   6     1031.99      998.26     49.71 o 
   4   4   6       47.40       45.30      7.65 o 
   5   4   6       36.72       34.37      5.70 o 
   6   4   6       51.81       32.45      5.97 o 
   7   4   6       71.88       68.17     13.32 o 
   8   4   6       19.04       12.19      7.03 o 
   9   4   6        3.85        7.39      9.01 o 
  10   4   6       33.88       33.40     12.95 o 
  11   4   6       38.55       29.58     16.10 o 
 -10   5   6      166.65      140.47     32.76 o 
  -9   5   6      618.24      612.51     30.03 o 
  -8   5   6      233.59      210.79     17.10 o 
  -7   5   6       57.61       38.53      6.03 o 
  -6   5   6       58.43       64.76      5.42 o 
  -5   5   6      160.40      144.12      6.06 o 
  -4   5   6        6.41        6.80      2.30 o 
  -3   5   6      380.84      329.52      8.14 o 
  -2   5   6     1175.63     1176.93     13.63 o 
  -1   5   6     2780.94     2609.25     43.36 o 
   0   5   6     2197.44     2234.51     28.13 o 
   1   5   6     1762.42     1657.65     34.85 o 
   2   5   6      905.63      870.09     19.24 o 
   3   5   6     1546.76     1521.94     52.56 o 
   4   5   6      297.56      343.50      8.49 o 
   5   5   6       36.41       31.39      6.09 o 
   6   5   6      198.81      210.13     14.25 o 
   7   5   6       28.56       40.45      9.21 o 
   8   5   6      184.44      218.03     29.24 o 
   9   5   6      275.16      354.79     18.95 o 
  10   5   6       93.57       96.21     38.60 o 
  11   5   6       45.14       42.40     19.23 o 
 -11   6   6       19.51       18.78      8.76 o 
 -10   6   6       68.86       44.52     13.06 o 
  -9   6   6       26.21       21.19     18.29 o 
  -8   6   6      278.65      355.52     15.13 o 
  -7   6   6      133.23      160.08     14.36 o 
  -6   6   6        0.02        4.70      3.29 o 
  -5   6   6     1769.52     1966.83     33.32 o 
  -4   6   6      409.01      424.38     12.84 o 
  -3   6   6       21.92       20.94      5.14 o 
  -2   6   6      363.43      381.12      7.60 o 
  -1   6   6      558.79      524.71     19.56 o 
   0   6   6        0.02        0.55      3.12 o 
   1   6   6     1069.98     1158.11     29.75 o 
   2   6   6       19.18       17.62      6.35 o 
   3   6   6       81.44      111.63     23.96 o 
   4   6   6       70.81       83.10     16.03 o 
   5   6   6      190.59      187.48      7.94 o 
   6   6   6      120.23      119.38     10.74 o 
   7   6   6       28.07       28.66     10.92 o 
   8   6   6      101.56       93.09     26.08 o 
   9   6   6       20.27       19.20     11.95 o 
  10   6   6       16.13        7.93     15.49 o 
 -10   7   6        4.87        1.19      8.70 o 
  -9   7   6      210.60      203.89     16.73 o 
  -8   7   6      275.45      286.09     17.24 o 
  -7   7   6        7.66       11.25      8.10 o 
  -6   7   6      606.39      620.30     17.38 o 
  -5   7   6      156.85      159.65      8.70 o 
  -4   7   6        6.26       11.98      5.37 o 
  -3   7   6       13.95       23.22      6.31 o 
  -2   7   6     1083.55     1053.89     19.08 o 
  -1   7   6     1288.89     1253.94     21.29 o 
   0   7   6     1155.20     1095.97     29.63 o 
   1   7   6      561.76      565.51     21.09 o 
   2   7   6     1318.44     1518.34     44.80 o 
   3   7   6      831.83      816.98     24.96 o 
   4   7   6       10.46        8.01      7.20 o 
   5   7   6       28.81       47.94     15.64 o 
   6   7   6       38.85       36.70     13.28 o 
   7   7   6       41.47       55.88     18.05 o 
   8   7   6      212.19      264.08     24.35 o 
   9   7   6       33.10       28.85     17.37 o 
  -9   8   6        1.01        2.46      9.36 o 
  -8   8   6       91.33      103.18     29.62 o 
  -7   8   6        1.69        6.64      6.14 o 
  -6   8   6       26.12       15.26      5.24 o 
  -5   8   6       22.80       18.82      5.93 o 
  -4   8   6       57.65       55.97     10.58 o 
  -3   8   6      185.25      233.66     27.05 o 
  -2   8   6      106.99      110.69      6.92 o 
  -1   8   6      609.31      532.34     16.26 o 
   0   8   6      354.40      399.24     15.68 o 
   1   8   6      509.71      540.74     21.69 o 
   2   8   6      478.33      535.54     25.00 o 
   3   8   6        1.31        9.58      6.09 o 
   4   8   6      835.87      903.64     47.55 o 
   5   8   6       36.51       39.32      8.97 o 
   6   8   6      114.61      114.90     26.81 o 
   7   8   6      116.99       99.85     23.81 o 
   8   8   6       70.16       54.05     26.27 o 
  -8   9   6       28.96       37.25     14.46 o 
  -7   9   6        0.13       20.70     13.07 o 
  -6   9   6       28.04       47.12     15.13 o 
  -5   9   6       56.45       48.58     12.41 o 
  -4   9   6        3.72       10.02      8.82 o 
  -3   9   6      154.73      181.58     11.38 o 
  -2   9   6       12.60       18.58      5.97 o 
  -1   9   6      270.06      290.13     13.77 o 
   0   9   6       12.53       12.04      6.14 o 
   1   9   6      420.10      444.48     26.65 o 
   2   9   6      404.87      428.74     30.83 o 
   3   9   6        0.48        0.79      6.74 o 
   4   9   6        3.18        1.18     11.09 o 
   5   9   6       55.88       47.26     13.61 o 
   6   9   6        1.07       -8.93     14.10 o 
   7   9   6        6.28        7.73      9.84 o 
  -7  10   6        0.22      -21.07     20.88 o 
  -6  10   6       38.72       22.15     15.23 o 
  -5  10   6      177.05      135.94     37.32 o 
  -4  10   6      174.27       70.09     30.91 o 
  -3  10   6      326.23      320.02     29.03 o 
  -2  10   6       38.68       31.99     10.70 o 
  -1  10   6        1.97        5.34      4.72 o 
   0  10   6       33.53       35.26     11.23 o 
   1  10   6        5.14       10.03      8.40 o 
   2  10   6      142.43      104.51     25.94 o 
   3  10   6       42.66       47.91     12.90 o 
   4  10   6      173.04      164.11     39.31 o 
   5  10   6       32.69       37.16     11.34 o 
   6  10   6       41.86       49.86     15.89 o 
  -4  11   6        8.62        4.56     14.98 o 
  -3  11   6       20.11       28.57      9.48 o 
  -2  11   6       71.43       56.13     16.38 o 
  -1  11   6       34.60       55.03     14.35 o 
   0  11   6      180.42      148.98     35.06 o 
   1  11   6      153.83      142.68     49.62 o 
   2  11   6       54.77       53.82     13.57 o 
   3  11   6      114.51      103.65     24.54 o 
   4  11   6       26.23       16.23      8.19 o 
 -13   1   7        0.12       10.55      8.72 o 
 -12   1   7        2.62        4.68      7.66 o 
 -11   1   7      111.22      160.69     17.56 o 
 -10   1   7     1714.53     1993.99     22.54 o 
  -9   1   7      153.51      173.75      5.08 o 
  -8   1   7     1986.53     2090.24     64.58 o 
  -7   1   7       36.54       42.33      5.28 o 
  -6   1   7       41.29       46.89      3.13 o 
  -5   1   7      241.24      274.75      4.06 o 
  -4   1   7      383.56      464.07      8.17 o 
  -3   1   7      100.47       83.06      2.19 o 
  -2   1   7      175.58      140.12      3.04 o 
  -1   1   7      735.89      612.64      6.87 o 
   0   1   7      177.42      237.49      4.01 o 
   1   1   7     1062.20      945.89     23.83 o 
   2   1   7       36.78       47.75      6.90 o 
   3   1   7       32.94       35.46      6.46 o 
   4   1   7     2217.14     2282.62     45.30 o 
   5   1   7       30.94       25.85      5.26 o 
   6   1   7      670.77      617.03     12.74 o 
   7   1   7      356.11      326.89      7.12 o 
   8   1   7      181.36      201.71      8.62 o 
   9   1   7       48.01       42.96     11.67 o 
  10   1   7       32.28       19.69     11.37 o 
  11   1   7       10.76       -5.12     10.55 o 
 -12   2   7       75.46       64.70     18.49 o 
 -11   2   7       66.33       56.69     12.47 o 
 -10   2   7        0.28        4.88      4.96 o 
  -9   2   7       28.27       27.30      6.20 o 
  -8   2   7      952.39      990.30     20.33 o 
  -7   2   7       19.65       19.66      4.47 o 
  -6   2   7      292.74      332.48      8.16 o 
  -5   2   7     1334.75     1435.43     17.64 o 
  -4   2   7     1267.57     1319.84     15.99 o 
  -3   2   7     1206.89     1254.55     16.68 o 
  -2   2   7      336.52      393.77      6.20 o 
  -1   2   7      168.44      161.06      3.63 o 
   0   2   7      673.64      679.34     13.01 o 
   1   2   7      835.04      811.81     16.25 o 
   2   2   7      454.54      432.67      8.09 o 
   3   2   7     3324.41     3399.78     84.86 o 
   4   2   7       47.32       49.14      9.85 o 
   5   2   7     1254.02     1369.11     34.66 o 
   6   2   7       15.11       15.85      4.98 o 
   7   2   7       48.90       39.04      8.03 o 
   8   2   7       37.99       34.61      8.07 o 
   9   2   7       10.15       12.30      9.45 o 
  10   2   7      100.85       68.14     24.03 o 
  11   2   7        5.04        1.67      6.59 o 
 -12   3   7      104.70       74.00     26.90 o 
 -11   3   7        0.15        1.74      4.36 o 
 -10   3   7       10.06       13.43      5.56 o 
  -9   3   7        0.80       -3.06      9.50 o 
  -8   3   7     1373.21     1416.02     59.35 o 
  -7   3   7        0.15        6.85      4.58 o 
  -6   3   7      289.15      279.16     10.03 o 
  -5   3   7      483.81      477.95     16.86 o 
  -4   3   7     1708.62     1945.78     25.36 o 
  -3   3   7        0.11        1.59      1.50 o 
  -2   3   7     3903.45     3783.41     48.56 o 
  -1   3   7     4378.47     4114.31     37.85 o 
   0   3   7      273.92      250.40      5.14 o 
   1   3   7      672.05      643.48     13.46 o 
   2   3   7       20.72       36.69      8.13 o 
   3   3   7      679.28      665.93     12.32 o 
   4   3   7       63.52       74.56      6.39 o 
   5   3   7       12.97        9.89      3.18 o 
   6   3   7       77.22       78.05     12.09 o 
   7   3   7        1.43        5.03      2.86 o 
   8   3   7      180.24      169.62     17.79 o 
   9   3   7       40.24       41.11      9.92 o 
  10   3   7       16.78       11.30     17.12 o 
  11   3   7        2.16       11.43      8.56 o 
 -12   4   7      179.49      147.23     68.24 o 
 -11   4   7       14.92       11.81      8.44 o 
 -10   4   7       66.21       74.10     13.28 o 
  -9   4   7      103.15      128.61     22.72 o 
  -8   4   7      194.55      209.84     11.92 o 
  -7   4   7        5.35        3.92      2.85 o 
  -6   4   7      389.92      436.39     13.39 o 
  -5   4   7       67.96       67.17      9.40 o 
  -4   4   7       12.78       18.34      3.24 o 
  -3   4   7      228.98      226.37      3.51 o 
  -2   4   7      351.90      430.88      7.74 o 
  -1   4   7      650.22      670.14      9.72 o 
   0   4   7      445.54      468.24      6.89 o 
   1   4   7      173.78      154.17      7.33 o 
   2   4   7      231.95      257.11     14.14 o 
   3   4   7      118.55      111.45      4.91 o 
   4   4   7      171.82      162.70      6.61 o 
   5   4   7        1.36        5.22      2.94 o 
   6   4   7      190.74      194.30     12.27 o 
   7   4   7      315.10      372.25     10.70 o 
   8   4   7        8.24        1.56     11.22 o 
   9   4   7        7.84        9.01     13.72 o 
  10   4   7       19.23       11.32      6.75 o 
  11   4   7       52.10       40.91     18.23 o 
 -11   5   7       80.07       82.62     34.75 o 
 -10   5   7       97.19       93.46     15.57 o 
  -9   5   7      354.79      382.44     16.20 o 
  -8   5   7        0.13        2.94      4.50 o 
  -7   5   7       82.23      100.31      6.30 o 
  -6   5   7       52.16       31.72      7.15 o 
  -5   5   7      275.89      256.99      6.99 o 
  -4   5   7      144.96      180.77      6.27 o 
  -3   5   7       31.61       32.13      4.32 o 
  -2   5   7       43.13       56.98      7.41 o 
  -1   5   7      485.06      551.68      7.04 o 
   0   5   7      453.31      522.03     11.73 o 
   1   5   7      790.37      871.51     14.90 o 
   2   5   7       74.50       79.13      8.93 o 
   3   5   7      121.08      121.27      6.50 o 
   4   5   7      367.00      382.56     13.54 o 
   5   5   7        9.96        7.26      2.88 o 
   6   5   7        4.49       11.91      5.41 o 
   7   5   7        5.86        3.23      4.23 o 
   8   5   7       32.01       31.72     15.57 o 
   9   5   7        0.44        9.73      9.31 o 
  10   5   7        6.11       13.74      8.23 o 
 -11   6   7       27.26       23.27      9.96 o 
 -10   6   7        0.08        1.45      7.05 o 
  -9   6   7        8.11       11.12      7.02 o 
  -8   6   7      155.62      187.28     31.32 o 
  -7   6   7       62.20       47.33     10.57 o 
  -6   6   7      343.41      407.46     12.90 o 
  -5   6   7     2694.60     2895.01     79.10 o 
  -4   6   7      806.81      851.56     18.70 o 
  -3   6   7      205.06      219.81      7.18 o 
  -2   6   7       53.77       46.73      7.17 o 
  -1   6   7      369.93      369.12      8.15 o 
   0   6   7      199.12      206.18      5.14 o 
   1   6   7       17.30       18.13      4.69 o 
   2   6   7      367.20      381.32     11.82 o 
   3   6   7       33.27       34.21      9.80 o 
   4   6   7      133.33      123.70      5.29 o 
   5   6   7      150.32      169.32     21.29 o 
   6   6   7       45.93       36.54     11.39 o 
   7   6   7      169.82      174.23     14.87 o 
   8   6   7       96.91       95.22     30.59 o 
   9   6   7       68.35       81.99     30.22 o 
  10   6   7       68.42       56.34     21.07 o 
 -10   7   7       51.82       55.79     21.08 o 
  -9   7   7       49.73       53.47     11.80 o 
  -8   7   7       42.78       53.11     15.45 o 
  -7   7   7      552.90      640.13     22.34 o 
  -6   7   7       16.45       12.21      4.99 o 
  -5   7   7       14.62        9.01      4.05 o 
  -4   7   7       22.08       15.51      4.71 o 
  -3   7   7       24.45       34.66      9.05 o 
  -2   7   7      151.29      158.20      8.50 o 
  -1   7   7       54.00       47.96      7.99 o 
   0   7   7     1008.98     1064.89     28.26 o 
   1   7   7       99.22      138.36     23.07 o 
   2   7   7        5.51       10.00      8.13 o 
   3   7   7       18.54       21.98      7.74 o 
   4   7   7        8.66       11.07      6.94 o 
   5   7   7        1.49       12.18      7.60 o 
   6   7   7       29.90       24.49      9.51 o 
   7   7   7       29.09       35.17     21.05 o 
   8   7   7      108.67       92.41     31.96 o 
   9   7   7        1.67        0.84     10.56 o 
  -9   8   7       93.06       80.31     25.74 o 
  -8   8   7       52.23       44.40     16.61 o 
  -7   8   7      145.46      181.03     15.93 o 
  -6   8   7       35.78       40.58     10.07 o 
  -5   8   7      413.03      418.49     12.52 o 
  -4   8   7      691.22      742.28     19.63 o 
  -3   8   7       51.67       49.00      9.54 o 
  -2   8   7      672.28      673.58     23.34 o 
  -1   8   7      114.90      122.46     18.43 o 
   0   8   7     1155.55     1173.96     34.70 o 
   1   8   7        0.62        1.84      8.81 o 
   2   8   7       51.32       45.05     11.09 o 
   3   8   7      111.01      102.97     24.25 o 
   4   8   7       18.25       23.82      8.75 o 
   5   8   7       30.77       23.18      9.24 o 
   6   8   7      155.88      143.41     15.29 o 
   7   8   7      143.25      112.98     36.76 o 
   8   8   7       60.88       42.62     40.66 o 
  -8   9   7       21.93       16.45      8.09 o 
  -7   9   7       79.65       52.59     44.82 o 
  -6   9   7       18.01       33.90     14.52 o 
  -5   9   7        0.12        3.88     13.72 o 
  -4   9   7       43.03       40.41     11.25 o 
  -3   9   7       44.38       42.47      9.62 o 
  -2   9   7      122.95      121.38     11.66 o 
  -1   9   7       51.76       47.68     11.37 o 
   0   9   7      271.28      343.03     16.74 o 
   1   9   7        0.40        1.72     10.81 o 
   2   9   7       28.19       35.47      9.20 o 
   3   9   7      269.44      264.90     23.08 o 
   4   9   7       10.70       12.11      4.61 o 
   5   9   7        7.55        5.22      6.58 o 
   6   9   7       81.18       59.35     16.57 o 
   7   9   7        9.63       -0.03     11.23 o 
  -6  10   7        2.78        5.90     20.36 o 
  -5  10   7       25.09       19.41     13.38 o 
  -4  10   7       10.15        8.59      8.86 o 
  -3  10   7        5.10        8.82      8.27 o 
  -2  10   7        0.01       11.07      8.09 o 
  -1  10   7       33.63       50.82      9.03 o 
   0  10   7      245.31      244.60     16.11 o 
   1  10   7       85.73       85.33     16.83 o 
   2  10   7      173.29      160.25     40.21 o 
   3  10   7        0.04        7.62      8.74 o 
   4  10   7       44.93       40.16     12.69 o 
   5  10   7        8.37        8.95      6.11 o 
  -4  11   7        7.65       37.51     14.73 o 
  -3  11   7        2.98       11.10      9.89 o 
  -2  11   7       16.51       15.02      9.57 o 
  -1  11   7        1.25       -3.66     12.09 o 
   0  11   7       30.40       23.60      9.23 o 
   1  11   7        0.36       -1.75     17.36 o 
   2  11   7        1.01        3.51      6.87 o 
   3  11   7        0.00        8.47      8.23 o 
 -13   0   8       50.70       42.65     40.89 o 
 -12   0   8        1.61       15.50     17.23 o 
 -11   0   8       79.05       91.54     38.28 o 
 -10   0   8      400.93      389.71     12.01 o 
  -9   0   8     1176.62     1199.74     30.19 o 
  -8   0   8      100.70       82.01      4.14 o 
  -7   0   8      251.50      214.90      6.00 o 
  -6   0   8      120.23      108.32      6.14 o 
  -5   0   8     3422.95     3845.60     71.12 o 
  -4   0   8      185.32      174.74      7.38 o 
  -3   0   8    14379.21    12931.07    183.36 o 
  -2   0   8      166.82      195.71      4.63 o 
  -1   0   8       61.01       55.96      3.82 o 
   0   0   8     2555.13     2087.46     28.87 o 
   1   0   8     1260.78     1320.14     21.67 o 
   2   0   8     5368.71     4948.61    118.66 o 
   3   0   8       22.15       21.30      6.78 o 
   4   0   8     1445.91     1515.40     53.54 o 
   5   0   8      604.45      710.66     11.18 o 
   6   0   8       28.50       24.84      7.32 o 
   7   0   8      655.24      623.52     18.42 o 
   8   0   8     1672.14     1985.00     63.27 o 
   9   0   8       13.49       17.38      9.74 o 
  10   0   8      201.22      244.41     36.83 o 
  11   0   8      352.54      447.49     23.13 o 
 -12   1   8        2.39       12.90     18.81 o 
 -11   1   8       61.40       53.03     15.33 o 
 -10   1   8       10.46        8.39      4.16 o 
  -9   1   8       24.31       26.46      4.40 o 
  -8   1   8       44.90       33.18      5.28 o 
  -7   1   8      997.62     1027.74     18.84 o 
  -6   1   8        0.10        1.36      1.85 o 
  -5   1   8      303.40      317.40      4.53 o 
  -4   1   8     1860.44     1856.88     24.64 o 
  -3   1   8       12.04       10.02      2.92 o 
  -2   1   8     1469.00     1534.62     26.52 o 
  -1   1   8      467.18      418.44      5.48 o 
   0   1   8      995.78     1021.87     11.22 o 
   1   1   8       90.05       94.80      3.93 o 
   2   1   8        1.86        4.49      1.61 o 
   3   1   8        4.84       20.26      4.52 o 
   4   1   8      573.22      622.27      8.61 o 
   5   1   8      139.84      137.33      5.94 o 
   6   1   8      331.98      340.75      7.04 o 
   7   1   8      101.96       78.58      5.97 o 
   8   1   8       46.24       39.36      6.69 o 
   9   1   8       77.59      105.97      9.43 o 
  10   1   8        3.18       -7.29     10.60 o 
  11   1   8       13.31        9.54      6.92 o 
 -12   2   8        0.00        7.40      5.31 o 
 -11   2   8        0.28        7.12      5.59 o 
 -10   2   8      190.38      167.56     12.61 o 
  -9   2   8      881.73      919.41     23.16 o 
  -8   2   8       73.66       66.55      8.48 o 
  -7   2   8      872.12      859.69     16.24 o 
  -6   2   8      871.75      882.22     19.98 o 
  -5   2   8     2211.87     2473.27     39.25 o 
  -4   2   8      152.62      121.20      5.66 o 
  -3   2   8       20.44       32.90      2.63 o 
  -2   2   8     4084.30     3718.21     56.01 o 
  -1   2   8     8441.99     7183.16    113.87 o 
   0   2   8     1711.08     1743.14     28.32 o 
   1   2   8     5196.38     4755.12     60.24 o 
   2   2   8     1254.11     1290.70     23.46 o 
   3   2   8       71.56       76.44     13.82 o 
   4   2   8     2519.30     2605.70     66.16 o 
   5   2   8       29.46       27.08      6.18 o 
   6   2   8       80.99       88.71      6.35 o 
   7   2   8      142.72      118.84      5.66 o 
   8   2   8      187.90      197.79      8.60 o 
   9   2   8       81.85      100.15     21.16 o 
  10   2   8        0.08        7.67      5.26 o 
  11   2   8       17.21       16.26      8.49 o 
 -12   3   8       17.94       13.37      7.53 o 
 -11   3   8      190.42      203.68     12.30 o 
 -10   3   8       26.38       17.94      6.50 o 
  -9   3   8      101.83      101.83      6.35 o 
  -8   3   8      130.18      145.34      6.01 o 
  -7   3   8      260.00      296.48      9.84 o 
  -6   3   8      168.64      184.35      5.40 o 
  -5   3   8      438.31      365.02      8.39 o 
  -4   3   8      208.75      226.64      8.03 o 
  -3   3   8      360.52      459.27      7.09 o 
  -2   3   8       76.46      105.11      3.66 o 
  -1   3   8      490.41      485.86      8.72 o 
   0   3   8      263.29      290.44      6.39 o 
   1   3   8       41.04       33.44      6.22 o 
   2   3   8     2524.12     2627.32     58.25 o 
   3   3   8       87.51       77.92      5.93 o 
   4   3   8     2960.44     2700.38     64.44 o 
   5   3   8      784.05      842.76     26.03 o 
   6   3   8        2.47        2.40      4.02 o 
   7   3   8      203.64      175.00     10.33 o 
   8   3   8      212.26      233.56      9.44 o 
   9   3   8        3.12        1.47      5.34 o 
  10   3   8       17.05       12.04      7.48 o 
  11   3   8        4.92        8.36      8.56 o 
 -12   4   8       81.97       65.57     17.19 o 
 -11   4   8       25.57       23.17      6.70 o 
 -10   4   8      492.00      478.73     19.54 o 
  -9   4   8      182.45      178.30     32.68 o 
  -8   4   8      527.31      573.21     15.66 o 
  -7   4   8      221.82      205.39      5.88 o 
  -6   4   8      251.85      296.63      8.78 o 
  -5   4   8       13.66       14.11      4.44 o 
  -4   4   8     1778.74     1857.83     90.68 o 
  -3   4   8      738.10      843.63     15.95 o 
  -2   4   8       19.49        8.52      2.49 o 
  -1   4   8       26.30       40.98      6.42 o 
   0   4   8     2730.11     2773.73     59.31 o 
   1   4   8        0.06        2.64      3.17 o 
   2   4   8       34.64       27.14      7.12 o 
   3   4   8      108.21       93.56     10.82 o 
   4   4   8        1.11        2.50      2.84 o 
   5   4   8      459.37      501.89     22.81 o 
   6   4   8      379.62      380.00     32.43 o 
   7   4   8      191.93      198.21     11.46 o 
   8   4   8        6.70        3.14      9.80 o 
   9   4   8        0.44        6.06      6.96 o 
  10   4   8        2.82       -6.30     11.65 o 
  11   4   8       12.09       14.07     12.05 o 
 -11   5   8       10.73       11.40      8.37 o 
 -10   5   8       58.40       66.84     18.73 o 
  -9   5   8        2.32        2.94     11.44 o 
  -8   5   8      601.14      661.73     15.05 o 
  -7   5   8       64.84       63.80      5.36 o 
  -6   5   8      251.60      243.63     11.53 o 
  -5   5   8      476.79      492.72      9.72 o 
  -4   5   8      920.14      864.22     22.41 o 
  -3   5   8       96.45       84.55      8.09 o 
  -2   5   8     1183.03     1312.43     21.45 o 
  -1   5   8        5.46        7.54      2.74 o 
   0   5   8      959.72     1023.02     22.45 o 
   1   5   8        0.29        4.41      2.79 o 
   2   5   8      534.93      507.95     15.62 o 
   3   5   8      102.83       79.81      6.18 o 
   4   5   8     1266.16     1342.13     29.05 o 
   5   5   8      855.88      924.26     22.12 o 
   6   5   8      440.65      454.64     16.96 o 
   7   5   8      216.44      248.27     13.78 o 
   8   5   8       97.59       99.77     31.11 o 
   9   5   8        1.10        4.16     10.69 o 
  10   5   8       24.64       19.46     28.23 o 
 -11   6   8        4.97       12.60     10.21 o 
 -10   6   8      328.11      315.76     20.54 o 
  -9   6   8      245.81      241.12     16.14 o 
  -8   6   8       47.41       26.94      6.75 o 
  -7   6   8      645.76      703.92     22.80 o 
  -6   6   8      112.46      154.24     22.77 o 
  -5   6   8      839.01     1060.07     40.90 o 
  -4   6   8       22.09       38.62      7.86 o 
  -3   6   8      607.88      702.22     14.21 o 
  -2   6   8      488.60      504.41      9.52 o 
  -1   6   8      745.16      807.06     14.11 o 
   0   6   8      334.21      363.75      6.03 o 
   1   6   8      315.10      371.25      7.54 o 
   2   6   8      572.27      526.93     11.26 o 
   3   6   8        1.57        1.45      3.32 o 
   4   6   8      694.61      672.69     14.60 o 
   5   6   8       70.00       63.21      5.75 o 
   6   6   8       49.44       41.40      9.18 o 
   7   6   8        0.07        3.82      4.82 o 
   8   6   8        0.85       10.32     16.77 o 
   9   6   8       14.15        7.63     10.47 o 
 -10   7   8      100.76       91.53     30.22 o 
  -9   7   8        7.51        7.77      5.36 o 
  -8   7   8        3.66        6.59      6.63 o 
  -7   7   8      184.86      233.47     12.82 o 
  -6   7   8     1432.11     1486.82     36.93 o 
  -5   7   8     1435.45     1485.51     28.45 o 
  -4   7   8        0.21        4.07      5.76 o 
  -3   7   8     2245.54     2261.82     44.28 o 
  -2   7   8     1766.84     1799.77     33.67 o 
  -1   7   8       50.83       68.24      8.78 o 
   0   7   8        2.73        3.18      4.62 o 
   1   7   8       31.56       23.37     12.17 o 
   2   7   8     1132.60     1257.44     36.71 o 
   3   7   8      294.38      338.85     31.73 o 
   4   7   8      229.04      248.04     19.16 o 
   5   7   8      927.14     1015.84     25.28 o 
   6   7   8       43.79       51.20     12.51 o 
   7   7   8       13.64       15.69     12.87 o 
   8   7   8        6.17       11.57      9.99 o 
   9   7   8        1.68        9.86      9.53 o 
  -9   8   8       20.95       11.88     12.26 o 
  -8   8   8      121.93      111.74     28.83 o 
  -7   8   8       90.24       67.60     18.01 o 
  -6   8   8      191.62      181.22     12.73 o 
  -5   8   8        1.78        3.94      4.96 o 
  -4   8   8        0.05       -0.24      5.74 o 
  -3   8   8       39.96       28.21      7.51 o 
  -2   8   8       89.57       79.31     14.58 o 
  -1   8   8      176.62      226.76     13.80 o 
   0   8   8      916.86     1006.17     25.65 o 
   1   8   8        8.01        3.12      7.42 o 
   2   8   8      136.80      103.15     20.07 o 
   3   8   8      436.43      469.02     27.17 o 
   4   8   8       79.85       74.40     14.98 o 
   5   8   8        0.75        4.09      5.80 o 
   6   8   8       97.54       77.05     25.00 o 
   7   8   8      151.46      149.28     52.89 o 
   8   8   8        1.22       -3.48     27.06 o 
  -8   9   8       20.06       12.33     10.11 o 
  -7   9   8        2.10        8.81      7.43 o 
  -6   9   8       74.50       61.81     19.52 o 
  -5   9   8       28.20       33.28     10.94 o 
  -4   9   8       19.97       22.06      8.27 o 
  -3   9   8        1.98       10.39      5.34 o 
  -2   9   8        0.06       -1.10      5.18 o 
  -1   9   8      303.26      295.68     13.56 o 
   0   9   8        0.00        7.84      5.42 o 
   1   9   8      127.99      130.11     23.65 o 
   2   9   8       14.32       16.73      8.89 o 
   3   9   8       33.15       33.08      9.21 o 
   4   9   8       15.99       12.69      6.99 o 
   5   9   8       40.46       30.55      9.58 o 
   6   9   8       23.04       20.20      9.35 o 
   7   9   8        6.81       -7.60     11.91 o 
  -6  10   8       68.16       78.57     31.92 o 
  -5  10   8       14.70       33.94     16.39 o 
  -4  10   8       56.67       63.75     20.49 o 
  -3  10   8        0.39        0.24      6.75 o 
  -2  10   8       98.90       90.88     14.95 o 
  -1  10   8      103.35       82.03     18.79 o 
   0  10   8      409.04      438.33     32.00 o 
   1  10   8      228.72      249.06     20.10 o 
   2  10   8      268.27      279.84     54.16 o 
   3  10   8       12.85       14.28      6.81 o 
   4  10   8       14.52       13.01      8.43 o 
   5  10   8       13.16       11.71      6.87 o 
  -4  11   8       11.19       19.11     10.63 o 
  -3  11   8      100.26      107.56     24.55 o 
  -2  11   8       57.76       46.89     14.13 o 
  -1  11   8        6.37       10.93     13.16 o 
   0  11   8        1.16       11.40      6.55 o 
   1  11   8        5.82        8.39      6.22 o 
   2  11   8        2.30        3.73      7.84 o 
   3  11   8       15.98       20.38     12.02 o 
 -12   1   9      396.86      387.72     56.80 o 
 -11   1   9      230.48      181.30     11.79 o 
 -10   1   9      124.59      129.43      9.26 o 
  -9   1   9        0.55        1.85      2.02 o 
  -8   1   9      127.78      171.55      6.69 o 
  -7   1   9      494.64      569.74      9.71 o 
  -6   1   9       69.99       74.39      4.44 o 
  -5   1   9      774.10      851.21     13.41 o 
  -4   1   9      457.34      452.70      5.75 o 
  -3   1   9     1662.48     1679.03     14.20 o 
  -2   1   9      153.81      149.57      4.36 o 
  -1   1   9     1177.15     1099.12      8.10 o 
   0   1   9     1756.04     1654.64     25.54 o 
   1   1   9      859.21      899.01     20.93 o 
   2   1   9       34.70       23.86      5.20 o 
   3   1   9       11.01       17.13      3.62 o 
   4   1   9       40.84       54.11     10.40 o 
   5   1   9      139.27      128.93      5.90 o 
   6   1   9     1117.60     1177.87     24.73 o 
   7   1   9      412.66      388.43     10.71 o 
   8   1   9       35.24       29.96      6.97 o 
   9   1   9      205.89      214.05     13.55 o 
  10   1   9      141.84      102.26     39.71 o 
  11   1   9        1.71        8.32      9.03 o 
 -12   2   9       47.38       36.64     16.38 o 
 -11   2   9       10.22        8.45      4.60 o 
 -10   2   9      174.38      212.92     17.28 o 
  -9   2   9      362.90      372.57     11.83 o 
  -8   2   9      287.89      291.91      8.41 o 
  -7   2   9       21.26       31.03      6.31 o 
  -6   2   9       61.01       58.13      8.17 o 
  -5   2   9      151.49      121.42      9.00 o 
  -4   2   9      533.06      503.58      6.56 o 
  -3   2   9      278.09      270.48      4.64 o 
  -2   2   9     1510.05     1672.64     19.52 o 
  -1   2   9        2.62        6.36      2.92 o 
   0   2   9      110.46       77.27      8.12 o 
   1   2   9       54.84       55.41      9.89 o 
   2   2   9      176.50      160.13      7.11 o 
   3   2   9       38.66       42.49      7.84 o 
   4   2   9      215.56      241.39      9.51 o 
   5   2   9       66.22       61.55     13.35 o 
   6   2   9      243.36      274.86      8.19 o 
   7   2   9      221.09      205.06      8.90 o 
   8   2   9       54.52       43.40     10.13 o 
   9   2   9        0.13        8.15      5.38 o 
  10   2   9       19.62       11.75      8.01 o 
  11   2   9        1.89       -1.05      7.65 o 
 -12   3   9        1.57        7.23      8.58 o 
 -11   3   9       41.67       44.82      9.05 o 
 -10   3   9      318.44      334.88     11.84 o 
  -9   3   9      377.10      435.69     19.96 o 
  -8   3   9        5.78        4.17      3.19 o 
  -7   3   9       40.80       57.00      8.50 o 
  -6   3   9      139.30      135.65      7.90 o 
  -5   3   9     1250.15     1345.70     16.85 o 
  -4   3   9      747.97      743.52     17.02 o 
  -3   3   9     1194.34     1170.95     48.59 o 
  -2   3   9      170.19      178.33      4.07 o 
  -1   3   9      355.55      435.11      5.51 o 
   0   3   9      728.43      752.89     16.58 o 
   1   3   9      625.70      596.97     14.59 o 
   2   3   9        7.60        6.90      4.10 o 
   3   3   9      149.39      167.30     10.58 o 
   4   3   9     1242.43     1321.04     40.86 o 
   5   3   9      253.35      274.83     17.51 o 
   6   3   9        4.66        5.30      3.55 o 
   7   3   9       19.55       17.86      8.94 o 
   8   3   9       38.38       37.39     10.33 o 
   9   3   9        8.10        6.31      8.00 o 
  10   3   9        1.99        3.18      9.57 o 
  11   3   9       46.58       49.10     33.23 o 
 -12   4   9       30.60       27.43     11.15 o 
 -11   4   9       59.72       78.39     19.80 o 
 -10   4   9       53.70       71.23     13.64 o 
  -9   4   9      445.53      539.20     16.67 o 
  -8   4   9     1270.09     1473.01     41.06 o 
  -7   4   9        1.70        6.85      3.39 o 
  -6   4   9        7.96        6.36      5.33 o 
  -5   4   9       33.01       35.77      5.35 o 
  -4   4   9      201.09      184.35     12.72 o 
  -3   4   9       90.21       89.43      5.47 o 
  -2   4   9        0.02       -0.77      2.62 o 
  -1   4   9       27.68       19.18      3.45 o 
   0   4   9      315.75      287.87      5.75 o 
   1   4   9      106.78       85.73      7.32 o 
   2   4   9      143.29      134.30      7.31 o 
   3   4   9       24.40       27.04      8.52 o 
   4   4   9      279.89      294.93      7.92 o 
   5   4   9       39.70       21.82      6.78 o 
   6   4   9       10.16        7.12      5.48 o 
   7   4   9      258.93      251.03     12.17 o 
   8   4   9        0.01       13.48      9.97 o 
   9   4   9      143.86      107.35     32.46 o 
  10   4   9        0.02        5.93     10.95 o 
 -11   5   9       62.25       46.17      9.10 o 
 -10   5   9       44.15       27.62      7.99 o 
  -9   5   9      151.29      150.80     36.95 o 
  -8   5   9      396.54      411.67     15.23 o 
  -7   5   9       56.02       47.47     11.51 o 
  -6   5   9      161.00      149.62     21.95 o 
  -5   5   9      259.15      256.04     25.39 o 
  -4   5   9       24.92       21.09      4.36 o 
  -3   5   9      158.60      141.37      6.36 o 
  -2   5   9       24.79       25.27      4.46 o 
  -1   5   9     1149.96     1231.88     14.61 o 
   0   5   9      176.87      164.72      6.32 o 
   1   5   9      538.56      504.43     13.41 o 
   2   5   9      514.21      548.17     21.11 o 
   3   5   9       56.29       66.59      6.74 o 
   4   5   9      766.41      830.83     17.52 o 
   5   5   9      560.12      549.39     16.36 o 
   6   5   9      132.35      150.32     11.89 o 
   7   5   9        2.14        2.29      6.95 o 
   8   5   9       24.62       16.60      7.92 o 
   9   5   9        0.22        1.72      9.62 o 
  10   5   9        3.99        1.37     11.39 o 
 -11   6   9       18.27       21.67      8.15 o 
 -10   6   9       48.38       51.26     11.87 o 
  -9   6   9      502.81      608.33     23.20 o 
  -8   6   9      270.37      279.13     13.40 o 
  -7   6   9       72.56       78.77     10.80 o 
  -6   6   9      665.34      694.25     19.23 o 
  -5   6   9      272.06      319.77      7.62 o 
  -4   6   9      137.91      128.25      6.93 o 
  -3   6   9        2.44        8.53      4.44 o 
  -2   6   9     1392.55     1430.23     29.15 o 
  -1   6   9      302.14      315.19      7.54 o 
   0   6   9       21.98       20.54      6.18 o 
   1   6   9      427.57      394.84     14.94 o 
   2   6   9      184.74      154.43     10.51 o 
   3   6   9      286.71      326.48      5.34 o 
   4   6   9       27.14       25.22      8.08 o 
   5   6   9      439.06      391.35     13.06 o 
   6   6   9        2.93        5.34      7.70 o 
   7   6   9       38.32       26.06      9.82 o 
   8   6   9       47.02       51.60     15.59 o 
   9   6   9       53.46       41.69     16.42 o 
 -10   7   9        6.45       12.93      6.90 o 
  -9   7   9        8.98        7.30      5.90 o 
  -8   7   9       60.15       35.50     11.79 o 
  -7   7   9        7.03        8.30      7.56 o 
  -6   7   9       47.55       56.64     12.84 o 
  -5   7   9       18.85       14.15      4.60 o 
  -4   7   9      485.72      568.17     17.37 o 
  -3   7   9        9.49       21.77      7.52 o 
  -2   7   9      129.17      159.37      9.32 o 
  -1   7   9       12.79       11.40      4.54 o 
   0   7   9        9.11       13.62      4.51 o 
   1   7   9      911.15      958.35     64.45 o 
   2   7   9      422.30      468.12     22.30 o 
   3   7   9      441.56      434.06     22.15 o 
   4   7   9        0.15        3.20      9.50 o 
   5   7   9      103.15       96.18     20.92 o 
   6   7   9        0.92       -8.27      7.60 o 
   7   7   9        2.69        9.50      8.89 o 
   8   7   9       19.38       21.13     16.33 o 
  -9   8   9        1.21       13.36      5.37 o 
  -8   8   9       24.28       21.00      6.94 o 
  -7   8   9        4.65        0.49      5.38 o 
  -6   8   9       69.83       56.86     11.98 o 
  -5   8   9      125.82      111.98     20.64 o 
  -4   8   9        1.40        3.92      4.96 o 
  -3   8   9       40.26       31.42      7.00 o 
  -2   8   9       38.41       29.29      6.37 o 
  -1   8   9      100.60      100.78      6.92 o 
   0   8   9       63.76       53.76     10.91 o 
   1   8   9      132.18      120.45     18.53 o 
   2   8   9       99.53      101.12     18.62 o 
   3   8   9      211.28      169.69     31.73 o 
   4   8   9       29.43       24.99      7.85 o 
   5   8   9       20.58       18.93      7.28 o 
   6   8   9       14.08       12.60      6.74 o 
   7   8   9        5.28        7.05      8.77 o 
   8   8   9        0.01       -5.46     10.86 o 
  -8   9   9        0.62       -4.73     11.61 o 
  -7   9   9       34.18       55.99     15.16 o 
  -6   9   9       47.01       50.37     16.86 o 
  -5   9   9       39.46       52.51     12.65 o 
  -4   9   9      733.75      868.58     29.32 o 
  -3   9   9       65.48       86.60     10.85 o 
  -2   9   9       29.68       33.07      8.08 o 
  -1   9   9       10.76        8.42      4.52 o 
   0   9   9      121.84      124.96     12.91 o 
   1   9   9        9.71        3.77      5.86 o 
   2   9   9        5.19       11.43      7.95 o 
   3   9   9      130.23      108.20     24.72 o 
   4   9   9        5.35        7.81      4.91 o 
   5   9   9        4.50        8.25      5.13 o 
   6   9   9       34.24       30.07     11.27 o 
  -6  10   9        0.69       -3.55     16.39 o 
  -5  10   9        5.13       16.59     11.42 o 
  -4  10   9       22.82       13.52      9.88 o 
  -3  10   9       23.15       33.04     10.67 o 
  -2  10   9       11.73       15.01      6.89 o 
  -1  10   9        1.80        7.13      5.54 o 
   0  10   9        0.60        4.42      8.20 o 
   1  10   9        2.45        8.94      6.43 o 
   2  10   9       16.39       23.71     10.04 o 
   3  10   9       18.01       15.91      9.13 o 
   4  10   9       96.54       84.91     19.51 o 
   5  10   9       19.78       30.30      9.13 o 
  -3  11   9       33.18       46.87     21.13 o 
  -2  11   9       51.46       43.18     16.21 o 
  -1  11   9       29.73       29.38     10.30 o 
   0  11   9        0.53       -0.96     12.15 o 
   1  11   9      120.01      104.83     27.77 o 
   2  11   9       20.26       23.94     12.21 o 
 -12   0  10        1.89        8.83     10.62 o 
 -11   0  10      225.09      186.07     98.37 o 
 -10   0  10      124.01      114.29      9.29 o 
  -9   0  10      628.89      570.01     33.28 o 
  -8   0  10        2.01        1.97      3.79 o 
  -7   0  10       16.84       12.10      4.23 o 
  -6   0  10      644.79      668.89     18.24 o 
  -5   0  10      759.76      700.66     26.07 o 
  -4   0  10        3.20        5.43      6.09 o 
  -3   0  10     1347.45     1376.79     27.05 o 
  -2   0  10      338.33      286.59      9.33 o 
  -1   0  10     2121.66     2003.84     52.39 o 
   0   0  10      524.21      517.23     12.11 o 
   1   0  10      628.10      663.47     28.10 o 
   2   0  10     2749.80     2851.19     59.11 o 
   3   0  10     1933.33     2021.90     78.93 o 
   4   0  10       65.64       70.44     13.17 o 
   5   0  10     1796.55     2039.45     56.16 o 
   6   0  10     1229.84     1230.36     39.26 o 
   7   0  10      734.70      825.53     30.21 o 
   8   0  10       88.63       62.69     19.96 o 
   9   0  10       36.85       24.38     12.84 o 
  10   0  10       92.42       51.91     76.84 o 
  11   0  10       64.92       40.10     24.34 o 
 -12   1  10       27.15       19.65     14.56 o 
 -11   1  10       14.21       12.23      5.88 o 
 -10   1  10      116.08       97.81     18.02 o 
  -9   1  10        1.46        1.74      2.56 o 
  -8   1  10       11.12        4.48      1.71 o 
  -7   1  10      316.49      295.84      9.88 o 
  -6   1  10      485.07      515.65     11.27 o 
  -5   1  10        0.12        2.97      1.83 o 
  -4   1  10      644.42      747.02     10.97 o 
  -3   1  10       10.63       11.46      3.72 o 
  -2   1  10      564.64      611.95     12.56 o 
  -1   1  10     1231.03     1416.02     15.69 o 
   0   1  10      201.12      213.06      6.87 o 
   1   1  10      712.79      710.92     18.38 o 
   2   1  10       12.98       11.79      4.66 o 
   3   1  10      676.91      833.04     14.05 o 
   4   1  10      264.59      268.15      7.92 o 
   5   1  10       28.71       19.01      6.40 o 
   6   1  10      154.81      158.01     15.69 o 
   7   1  10        0.47       -4.82      5.61 o 
   8   1  10        3.30        3.43      5.87 o 
   9   1  10        5.22        7.75      5.56 o 
  10   1  10        9.47       16.55      9.39 o 
  11   1  10        4.21        5.19      8.28 o 
 -12   2  10        0.18       13.75      9.81 o 
 -11   2  10      139.82      120.10     24.51 o 
 -10   2  10       99.66      100.19     18.98 o 
  -9   2  10       19.65       19.58      3.91 o 
  -8   2  10       79.17       75.42     12.92 o 
  -7   2  10        4.91        5.44      4.31 o 
  -6   2  10      542.34      526.60     12.92 o 
  -5   2  10      482.15      479.07      9.00 o 
  -4   2  10     2287.96     2417.50     24.57 o 
  -3   2  10     5178.35     5303.71     77.19 o 
  -2   2  10      220.62      313.69      5.18 o 
  -1   2  10       17.20       14.01      3.51 o 
   0   2  10     6427.83     6343.98     98.38 o 
   1   2  10     1488.41     1586.32     39.13 o 
   2   2  10       21.28       16.07      4.11 o 
   3   2  10      564.19      582.21     11.79 o 
   4   2  10     1927.47     1981.49     39.08 o 
   5   2  10     1395.11     1609.15     35.30 o 
   6   2  10      360.60      409.22     16.98 o 
   7   2  10      499.93      565.56     17.42 o 
   8   2  10       24.28       30.51      6.93 o 
   9   2  10       14.87       15.97      9.18 o 
  10   2  10       15.04        7.81      6.19 o 
  11   2  10        6.13       -4.65      8.84 o 
 -12   3  10        3.53       13.39      9.32 o 
 -11   3  10        5.91        8.07      5.26 o 
 -10   3  10       15.04       12.09      4.94 o 
  -9   3  10      710.08      683.44     16.48 o 
  -8   3  10       65.41       60.13     11.34 o 
  -7   3  10       17.28       29.87      6.62 o 
  -6   3  10        2.29       12.35      4.71 o 
  -5   3  10      100.90      100.34     18.93 o 
  -4   3  10      771.34      927.12     16.43 o 
  -3   3  10       21.94       20.31      3.72 o 
  -2   3  10      182.51      201.24      5.62 o 
  -1   3  10      738.40      752.16      9.68 o 
   0   3  10      981.04     1136.62     18.24 o 
   1   3  10       96.92      118.63      8.73 o 
   2   3  10      321.72      287.75      7.40 o 
   3   3  10      139.00      152.86     13.01 o 
   4   3  10      439.91      422.27     12.49 o 
   5   3  10      371.04      363.72     10.35 o 
   6   3  10      225.76      203.36     17.08 o 
   7   3  10       10.74        8.09      7.80 o 
   8   3  10       11.59       20.13      8.33 o 
   9   3  10        7.05        4.75      9.04 o 
  10   3  10       18.04       30.67     13.87 o 
 -12   4  10       22.13       17.47     11.31 o 
 -11   4  10       25.81       36.62      9.40 o 
 -10   4  10       43.17       25.21      8.75 o 
  -9   4  10        0.43        2.55      7.44 o 
  -8   4  10      109.49       84.09     21.88 o 
  -7   4  10      933.32     1016.10     28.26 o 
  -6   4  10       58.99       42.57      8.71 o 
  -5   4  10        0.20       -3.04      6.22 o 
  -4   4  10        8.60        4.42      2.67 o 
  -3   4  10      906.20      826.39     10.31 o 
  -2   4  10     2393.99     2609.28     46.94 o 
  -1   4  10      255.93      245.00      8.44 o 
   0   4  10       51.80       59.74     10.39 o 
   1   4  10      447.27      433.80      8.13 o 
   2   4  10      213.01      255.01      7.58 o 
   3   4  10     1567.12     1679.42     36.05 o 
   4   4  10        3.11        5.47      6.17 o 
   5   4  10      195.35      215.12     23.88 o 
   6   4  10      228.34      250.22     20.39 o 
   7   4  10        4.34        5.85      8.01 o 
   8   4  10        4.70        7.04     10.69 o 
   9   4  10       10.86        5.27      6.53 o 
  10   4  10       14.74        9.82      9.32 o 
 -11   5  10       16.50       19.74      8.35 o 
 -10   5  10      146.58      153.37     30.81 o 
  -9   5  10      106.39       93.51     24.13 o 
  -8   5  10      120.43      102.21     13.01 o 
  -7   5  10      679.21      682.21     23.49 o 
  -6   5  10      135.17      129.34     12.32 o 
  -5   5  10      791.81      769.24     18.17 o 
  -4   5  10      120.82      131.01      4.52 o 
  -3   5  10      111.73      116.38      5.98 o 
  -2   5  10        0.12        2.75      2.99 o 
  -1   5  10     1431.35     1532.67     25.40 o 
   0   5  10      163.10      169.58     12.12 o 
   1   5  10     1464.11     1565.31     48.92 o 
   2   5  10      467.78      510.43     14.31 o 
   3   5  10      103.47      111.62      7.09 o 
   4   5  10        9.68        9.59      3.13 o 
   5   5  10       42.84       44.29     14.28 o 
   6   5  10       50.88       60.61     17.11 o 
   7   5  10      116.96      133.89     10.47 o 
   8   5  10      207.68      172.93     61.73 o 
   9   5  10       53.15       52.75     19.74 o 
  10   5  10        8.49       10.75      9.18 o 
 -10   6  10       10.17       20.29      8.30 o 
  -9   6  10       11.67        7.63      4.91 o 
  -8   6  10       59.96       40.73     11.41 o 
  -7   6  10      101.47      106.65     17.51 o 
  -6   6  10        2.12       10.14      5.05 o 
  -5   6  10      479.52      517.94     14.92 o 
  -4   6  10      452.32      519.97     10.54 o 
  -3   6  10      604.31      642.83     13.72 o 
  -2   6  10       67.66       67.99     11.46 o 
  -1   6  10       32.81       24.91      5.26 o 
   0   6  10      277.34      271.80      8.82 o 
   1   6  10      637.19      634.41     19.11 o 
   2   6  10       75.11       78.08      7.88 o 
   3   6  10      100.44      102.83      7.31 o 
   4   6  10      376.29      412.51     12.58 o 
   5   6  10      508.76      526.34     15.36 o 
   6   6  10      159.57      173.99     22.79 o 
   7   6  10      181.08      199.77     64.70 o 
   8   6  10      162.89      134.34     56.95 o 
   9   6  10       24.02       21.46     13.02 o 
 -10   7  10       38.39       23.74      9.33 o 
  -9   7  10        5.25        3.47      5.18 o 
  -8   7  10       71.92       60.70     12.81 o 
  -7   7  10      350.89      357.28     15.10 o 
  -6   7  10        2.12       10.28      5.36 o 
  -5   7  10      269.89      276.05     19.06 o 
  -4   7  10      785.66      784.60     19.34 o 
  -3   7  10      945.31      932.17     20.08 o 
  -2   7  10      654.43      610.57     15.43 o 
  -1   7  10        0.04        4.85      2.92 o 
   0   7  10     3487.13     3726.75     58.86 o 
   1   7  10     3377.56     3644.19    137.59 o 
   2   7  10       70.49       66.68     12.98 o 
   3   7  10      248.78      322.74     25.62 o 
   4   7  10      175.00      186.38     19.46 o 
   5   7  10       62.58       70.38     17.95 o 
   6   7  10       23.28       19.07      7.52 o 
   7   7  10       21.19       15.79     10.53 o 
   8   7  10      218.94      198.78     61.32 o 
  -9   8  10        1.73        0.76      9.13 o 
  -8   8  10        0.99       -1.38      7.52 o 
  -7   8  10       24.06       13.22      5.48 o 
  -6   8  10      280.61      286.77     33.21 o 
  -5   8  10      550.14      570.22     20.10 o 
  -4   8  10      209.94      229.03      8.09 o 
  -3   8  10        1.94        0.27      3.71 o 
  -2   8  10        5.61        7.75      4.16 o 
  -1   8  10       15.70       10.52      2.85 o 
   0   8  10      289.91      291.11     12.52 o 
   1   8  10       92.95       92.65     16.55 o 
   2   8  10        1.81       -2.34      5.83 o 
   3   8  10      101.01       67.50     24.54 o 
   4   8  10       65.77       64.49     14.89 o 
   5   8  10       21.75       13.46      6.11 o 
   6   8  10       64.07       53.83     14.43 o 
   7   8  10        4.06       13.22      8.45 o 
  -7   9  10        9.06        9.00     10.36 o 
  -6   9  10       14.09       22.39      7.45 o 
  -5   9  10        1.29        6.87      4.78 o 
  -4   9  10       47.02       56.85     15.56 o 
  -3   9  10      103.03      122.57     22.70 o 
  -2   9  10       20.22       16.00      5.05 o 
  -1   9  10       35.27       38.79     10.16 o 
   0   9  10        1.64        0.20      5.92 o 
   1   9  10        5.53       12.65      6.74 o 
   2   9  10      124.25      113.88     26.26 o 
   3   9  10      106.21       96.61     17.38 o 
   4   9  10      232.54      250.70     41.32 o 
   5   9  10       37.78       29.10      8.32 o 
   6   9  10        6.83        7.75     10.65 o 
  -6  10  10       37.42       38.59     16.79 o 
  -5  10  10       36.58       18.26     10.77 o 
  -4  10  10       31.51       24.05     16.34 o 
  -3  10  10      149.75      129.07     30.02 o 
  -2  10  10        1.55        5.91      6.17 o 
  -1  10  10       39.36       35.68     12.04 o 
   0  10  10        0.86        2.02      6.32 o 
   1  10  10       24.71       34.57      9.99 o 
   2  10  10       38.91       36.45     13.15 o 
   3  10  10       52.85       40.87     16.45 o 
   4  10  10       46.91       50.21     11.76 o 
  -2  11  10       18.40       37.46      9.57 o 
  -1  11  10       35.37       34.93     12.86 o 
   0  11  10       34.93       51.67     12.46 o 
   1  11  10      146.32      154.51     31.54 o 
 -12   1  11       57.63       71.53     20.61 o 
 -11   1  11       42.98       65.25     19.05 o 
 -10   1  11      300.37      360.59     19.49 o 
  -9   1  11     1187.96     1395.30     32.60 o 
  -8   1  11      277.67      331.65     11.36 o 
  -7   1  11      237.48      266.13      6.98 o 
  -6   1  11      274.83      293.01      7.04 o 
  -5   1  11        0.03        3.04      2.06 o 
  -4   1  11     1948.41     2156.67     48.57 o 
  -3   1  11       15.87       24.92      6.37 o 
  -2   1  11      654.54      731.08      9.63 o 
  -1   1  11      153.87      139.87      5.41 o 
   0   1  11      854.34      869.56     16.93 o 
   1   1  11       15.02       25.08      6.35 o 
   2   1  11        5.49        4.54      3.27 o 
   3   1  11      296.39      316.15     14.96 o 
   4   1  11       67.00       61.47     11.80 o 
   5   1  11      230.83      236.76     18.32 o 
   6   1  11      189.08      175.00     14.51 o 
   7   1  11        1.29        6.20      3.80 o 
   8   1  11        0.89        8.06      4.86 o 
   9   1  11      521.49      587.76     18.25 o 
  10   1  11      114.48       74.80     27.63 o 
 -12   2  11        8.89       20.68     12.61 o 
 -11   2  11       51.79       34.99      8.27 o 
 -10   2  11        3.65        6.37      5.97 o 
  -9   2  11      320.54      347.58     10.39 o 
  -8   2  11      443.57      419.67     11.11 o 
  -7   2  11      259.79      239.84      8.55 o 
  -6   2  11      641.73      642.42     15.90 o 
  -5   2  11       22.31       20.06      5.09 o 
  -4   2  11       14.40        8.72      3.87 o 
  -3   2  11      247.24      261.99      5.78 o 
  -2   2  11      393.06      468.64      7.79 o 
  -1   2  11     1113.75     1192.51     19.42 o 
   0   2  11      946.30      993.69     17.15 o 
   1   2  11     1562.30     1682.24     27.41 o 
   2   2  11       11.67       10.38      3.86 o 
   3   2  11        0.11        1.35      7.35 o 
   4   2  11       24.09       21.04      6.05 o 
   5   2  11      657.25      663.97     17.50 o 
   6   2  11       17.38       21.40      9.01 o 
   7   2  11      140.69      127.20     26.79 o 
   8   2  11        0.28        5.02      3.86 o 
   9   2  11        0.09        8.98      8.53 o 
  10   2  11       10.42        0.56     10.00 o 
 -12   3  11        3.80        5.44     18.35 o 
 -11   3  11        0.91        1.16      6.58 o 
 -10   3  11       54.51       54.36     10.33 o 
  -9   3  11       53.77       54.46     11.17 o 
  -8   3  11      213.68      240.86     11.82 o 
  -7   3  11      747.09      779.70     18.69 o 
  -6   3  11       93.92      104.84     18.47 o 
  -5   3  11       26.39       33.41      7.90 o 
  -4   3  11       86.26      122.82      5.92 o 
  -3   3  11      649.95      742.55     13.27 o 
  -2   3  11      276.17      317.92      5.53 o 
  -1   3  11      268.02      278.12      6.15 o 
   0   3  11      400.48      387.52      7.71 o 
   1   3  11      359.28      357.93     16.77 o 
   2   3  11        7.31        9.20      3.45 o 
   3   3  11      489.28      493.85     16.45 o 
   4   3  11        0.26        2.86      6.07 o 
   5   3  11        5.02        5.08      5.97 o 
   6   3  11       18.85       14.59      5.97 o 
   7   3  11      345.86      339.08     20.47 o 
   8   3  11       31.98       26.93      8.41 o 
   9   3  11       17.44       18.21      9.59 o 
  10   3  11        0.55        2.45     11.34 o 
 -11   4  11       10.72       11.26      7.58 o 
 -10   4  11       42.00       36.57     11.25 o 
  -9   4  11       68.22       64.17     14.29 o 
  -8   4  11       30.30       14.10      5.96 o 
  -7   4  11        6.09       21.98      6.71 o 
  -6   4  11      174.80      235.82     12.56 o 
  -5   4  11      286.47      326.74      9.32 o 
  -4   4  11      256.02      266.43      7.79 o 
  -3   4  11      448.48      490.28      9.62 o 
  -2   4  11       43.47       43.68      6.06 o 
  -1   4  11      648.59      691.82      8.00 o 
   0   4  11       34.17       42.99     11.80 o 
   1   4  11      268.93      290.35     20.65 o 
   2   4  11      118.10      111.78     11.12 o 
   3   4  11       45.36       43.33      8.34 o 
   4   4  11       69.12       63.55     14.73 o 
   5   4  11     1026.61     1023.20     62.91 o 
   6   4  11        0.07        5.21      9.38 o 
   7   4  11        0.05       11.08      6.08 o 
   8   4  11        0.09        5.25      9.82 o 
   9   4  11       39.81       33.33     16.49 o 
  10   4  11        5.68        3.31      9.07 o 
 -11   5  11       28.56       27.08     11.39 o 
 -10   5  11        0.97        6.67      7.31 o 
  -9   5  11      284.78      329.72     27.21 o 
  -8   5  11        0.36       -6.10      5.78 o 
  -7   5  11        0.04        8.53      4.44 o 
  -6   5  11      120.88      149.48     25.94 o 
  -5   5  11      221.59      227.29     18.71 o 
  -4   5  11        2.02        1.02      3.93 o 
  -3   5  11      440.69      350.91      9.21 o 
  -2   5  11      142.44      188.48     11.49 o 
  -1   5  11        7.66        9.33      4.22 o 
   0   5  11       14.11       11.44      5.30 o 
   1   5  11       11.89       12.18      5.45 o 
   2   5  11       51.47       47.66      9.07 o 
   3   5  11       57.35       74.36     14.49 o 
   4   5  11        7.20        7.28      3.95 o 
   5   5  11        0.01       -0.44      5.20 o 
   6   5  11       18.83       20.31      9.46 o 
   7   5  11       54.65       41.39     11.69 o 
   8   5  11       42.02       19.10     16.41 o 
   9   5  11       10.06        1.65      7.21 o 
 -10   6  11        2.35        1.49      7.67 o 
  -9   6  11        0.00        4.49      9.93 o 
  -8   6  11       20.73       28.68      9.57 o 
  -7   6  11      180.81      221.80     12.40 o 
  -6   6  11      273.66      356.82     14.30 o 
  -5   6  11      684.80      771.14     36.54 o 
  -4   6  11      269.01      289.58     11.15 o 
  -3   6  11      986.70     1051.66     21.82 o 
  -2   6  11      125.50      101.00     10.00 o 
  -1   6  11       31.68       35.48      5.81 o 
   0   6  11      464.77      489.11     13.49 o 
   1   6  11      178.09      190.83     12.87 o 
   2   6  11       97.83      104.75     12.69 o 
   3   6  11       11.08       11.83      4.31 o 
   4   6  11       39.41       32.43      9.25 o 
   5   6  11      279.17      273.59     20.29 o 
   6   6  11       31.89       35.90      9.09 o 
   7   6  11      123.67       88.44     29.75 o 
   8   6  11       88.11       76.52     21.83 o 
   9   6  11        9.43        6.10     15.16 o 
  -9   7  11      126.95      157.48     18.43 o 
  -8   7  11        0.72        5.14      7.53 o 
  -7   7  11      272.30      354.65     16.38 o 
  -6   7  11       35.42       43.91     10.97 o 
  -5   7  11      501.95      452.01     15.55 o 
  -4   7  11        2.95        7.59      4.02 o 
  -3   7  11      165.77      184.90      9.42 o 
  -2   7  11        1.39        9.24      4.06 o 
  -1   7  11        3.29        9.07      4.08 o 
   0   7  11       34.92       27.01      5.41 o 
   1   7  11      392.15      425.52     26.69 o 
   2   7  11      384.44      400.35     19.50 o 
   3   7  11        7.20        2.55     11.63 o 
   4   7  11       59.53       71.51     19.74 o 
   5   7  11        3.82        6.84      6.51 o 
   6   7  11       22.85        8.77     11.90 o 
   7   7  11        0.03        2.63      8.64 o 
   8   7  11       54.81       22.52     15.35 o 
  -8   8  11        0.49        7.83      6.42 o 
  -7   8  11       96.83       82.53     16.97 o 
  -6   8  11       69.35       50.80     15.80 o 
  -5   8  11      510.23      548.78     16.65 o 
  -4   8  11        1.22        8.51      4.73 o 
  -3   8  11        6.10       10.15      4.76 o 
  -2   8  11      144.24      136.98     14.50 o 
  -1   8  11      167.55      166.07      9.22 o 
   0   8  11       69.82       67.16     10.65 o 
   1   8  11        9.04        8.70      5.35 o 
   2   8  11      159.69      163.85     16.54 o 
   3   8  11        0.88        5.38      5.52 o 
   4   8  11       27.99       23.75      7.59 o 
   5   8  11        0.85        7.41      5.29 o 
   6   8  11       34.77       38.83      9.88 o 
   7   8  11       23.98       21.51      8.89 o 
  -7   9  11      114.20       94.21     36.23 o 
  -6   9  11        2.27        9.52      4.85 o 
  -5   9  11       43.28       32.97      9.68 o 
  -4   9  11       23.73       11.38      5.21 o 
  -3   9  11        1.64        1.56      4.86 o 
  -2   9  11        4.48        8.39      4.83 o 
  -1   9  11      222.63      256.81     13.01 o 
   0   9  11       73.55       80.37     21.18 o 
   1   9  11       93.61       95.06     17.07 o 
   2   9  11        0.00        1.39      7.20 o 
   3   9  11        6.70       10.13      5.98 o 
   4   9  11        1.35        0.77      7.88 o 
   5   9  11       16.39       10.92      7.36 o 
  -5  10  11        4.19       -5.38     16.27 o 
  -4  10  11        5.35       21.76     10.88 o 
  -3  10  11       21.64       37.38     12.80 o 
  -2  10  11       32.29       33.56     10.17 o 
  -1  10  11        0.01       10.26      6.30 o 
   0  10  11       10.40       15.39      5.87 o 
   1  10  11        0.25        6.21      6.05 o 
   2  10  11       49.06       52.53     13.82 o 
   3  10  11        4.35        6.74      8.39 o 
   4  10  11        0.60        0.69      7.38 o 
 -12   0  12       47.15       51.40     35.06 o 
 -11   0  12       62.04       47.70     40.01 o 
 -10   0  12      641.05      597.64     50.52 o 
  -9   0  12        2.67        6.94      5.20 o 
  -8   0  12      495.91      501.29     19.67 o 
  -7   0  12      823.10      807.26     22.15 o 
  -6   0  12        5.19        5.15      5.46 o 
  -5   0  12       40.81       36.68      6.85 o 
  -4   0  12        3.73        0.77      3.18 o 
  -3   0  12     1664.55     1888.12     31.70 o 
  -2   0  12      275.26      362.26      8.97 o 
  -1   0  12      188.05      185.43     11.02 o 
   0   0  12      206.57      163.50      7.91 o 
   1   0  12       22.01       18.67      7.02 o 
   2   0  12      330.45      300.91     11.36 o 
   3   0  12      286.33      290.22     12.34 o 
   4   0  12      370.33      367.24     17.38 o 
   5   0  12      314.75      343.05     14.12 o 
   6   0  12       39.49       32.32     15.18 o 
   7   0  12      211.93      227.36     14.03 o 
   8   0  12      218.24      279.86     13.44 o 
   9   0  12        6.68       15.28     10.28 o 
  10   0  12      309.43      365.12     24.77 o 
 -12   1  12        2.79       -1.46     15.63 o 
 -11   1  12        0.04        9.54     10.07 o 
 -10   1  12       71.42       60.75     12.58 o 
  -9   1  12      277.25      261.80     17.61 o 
  -8   1  12      445.61      420.05     16.60 o 
  -7   1  12       29.73       27.78      4.73 o 
  -6   1  12       77.16       84.80      3.53 o 
  -5   1  12      149.63      174.00      3.83 o 
  -4   1  12      361.42      356.73      8.17 o 
  -3   1  12      161.61      156.40      5.50 o 
  -2   1  12      162.13      162.79      5.39 o 
  -1   1  12      316.84      339.51      5.98 o 
   0   1  12      686.83      707.53     12.37 o 
   1   1  12      308.25      271.73      8.60 o 
   2   1  12        0.05        2.58      3.51 o 
   3   1  12       32.43       37.51     10.32 o 
   4   1  12      375.89      402.77      9.58 o 
   5   1  12       81.55       85.40     21.68 o 
   6   1  12      404.83      462.61     15.00 o 
   7   1  12      114.17      100.83     25.43 o 
   8   1  12       57.51       43.96      8.06 o 
   9   1  12        3.50        6.47      7.73 o 
  10   1  12        0.09        3.89      9.63 o 
 -12   2  12       50.68       44.15     26.91 o 
 -11   2  12       10.87       10.98      5.54 o 
 -10   2  12        2.96        2.83      6.93 o 
  -9   2  12       55.57       41.70      9.46 o 
  -8   2  12      733.79      768.44     27.19 o 
  -7   2  12      146.91      129.03     23.27 o 
  -6   2  12       86.64       99.05     13.33 o 
  -5   2  12      341.04      291.07      6.82 o 
  -4   2  12       20.39       36.14      5.37 o 
  -3   2  12        7.40        8.13      3.27 o 
  -2   2  12       22.00        4.15      3.29 o 
  -1   2  12     1527.67     1677.62     24.51 o 
   0   2  12     1582.04     1814.10     40.80 o 
   1   2  12      734.74      766.87     19.96 o 
   2   2  12       69.38       87.20     17.84 o 
   3   2  12     2231.65     2417.09     64.09 o 
   4   2  12        6.50       10.89      5.68 o 
   5   2  12      164.57      170.02     15.61 o 
   6   2  12        8.70        9.97      4.64 o 
   7   2  12       14.70       17.01      5.46 o 
   8   2  12      325.59      369.13     12.82 o 
   9   2  12        2.87        3.45      7.28 o 
  10   2  12      115.09       99.25     36.91 o 
 -12   3  12       38.72       24.38     14.73 o 
 -11   3  12       44.70       32.98      9.84 o 
 -10   3  12       51.94       34.07     10.16 o 
  -9   3  12      586.48      590.61     18.08 o 
  -8   3  12      249.27      220.96      9.35 o 
  -7   3  12      324.60      332.23     20.37 o 
  -6   3  12      752.01      715.86     18.12 o 
  -5   3  12      317.79      316.57     12.36 o 
  -4   3  12        2.98        0.95      3.52 o 
  -3   3  12     1513.42     1451.32     22.58 o 
  -2   3  12      136.49      122.12      5.15 o 
  -1   3  12       31.48       38.94      6.43 o 
   0   3  12      741.05      767.51     12.61 o 
   1   3  12      728.32      763.51     26.19 o 
   2   3  12      164.70      171.69     11.93 o 
   3   3  12        1.33        1.69      4.00 o 
   4   3  12        0.05        1.95      7.08 o 
   5   3  12      609.86      605.62     21.36 o 
   6   3  12       72.27       67.08     18.25 o 
   7   3  12       53.01       49.44     10.81 o 
   8   3  12       33.35       25.02     10.72 o 
   9   3  12        0.49        8.97      7.61 o 
  10   3  12        3.04        8.59     10.05 o 
 -11   4  12       18.72       14.76      6.20 o 
 -10   4  12      167.96      185.08     22.58 o 
  -9   4  12       56.96       40.28     14.02 o 
  -8   4  12      137.40      149.73     23.86 o 
  -7   4  12      309.54      316.06     12.03 o 
  -6   4  12      478.79      591.56     15.80 o 
  -5   4  12      113.63       99.60     18.40 o 
  -4   4  12      331.45      340.00      7.28 o 
  -3   4  12       49.54       71.48      4.67 o 
  -2   4  12       29.23       37.49      6.78 o 
  -1   4  12      466.02      439.01      9.17 o 
   0   4  12      768.77      692.14     15.61 o 
   1   4  12      330.19      370.79     17.55 o 
   2   4  12       87.83       73.60     13.58 o 
   3   4  12        5.37        7.17      4.26 o 
   4   4  12      152.57      176.49      8.93 o 
   5   4  12      132.82      121.05     12.17 o 
   6   4  12      872.87      914.25     27.19 o 
   7   4  12        6.83       -0.20      7.01 o 
   8   4  12        3.90        3.46      8.35 o 
   9   4  12        2.49       10.68      5.80 o 
 -11   5  12      184.41      201.71     34.68 o 
 -10   5  12       45.29       42.30     16.23 o 
  -9   5  12       10.97       12.27      5.47 o 
  -8   5  12      115.67      113.77     19.16 o 
  -7   5  12       11.21        3.65      5.69 o 
  -6   5  12       56.56       48.88      9.07 o 
  -5   5  12       77.97       70.01     13.10 o 
  -4   5  12     2029.58     1919.74     34.65 o 
  -3   5  12       83.02       80.16      5.53 o 
  -2   5  12      897.21      878.40     20.94 o 
  -1   5  12      103.84       97.86     14.07 o 
   0   5  12       48.91       43.70      8.37 o 
   1   5  12       19.81       16.57      7.95 o 
   2   5  12       69.14       64.28     14.26 o 
   3   5  12      150.55      139.12      9.87 o 
   4   5  12      956.87     1065.41     33.58 o 
   5   5  12      457.55      491.18     26.13 o 
   6   5  12       25.24       24.78      7.90 o 
   7   5  12        0.04        8.16      6.17 o 
   8   5  12       15.59       12.62      8.86 o 
   9   5  12       51.24       20.52     20.57 o 
 -10   6  12        2.31       11.02      8.99 o 
  -9   6  12        0.66       -1.32      7.85 o 
  -8   6  12       34.13       17.40      7.18 o 
  -7   6  12       48.13       30.78      7.09 o 
  -6   6  12      106.22      109.41     24.26 o 
  -5   6  12       27.71       17.08      9.13 o 
  -4   6  12      120.72      154.65      5.87 o 
  -3   6  12       37.96       47.72      8.17 o 
  -2   6  12       21.82       13.22      6.00 o 
  -1   6  12       83.01      101.42     17.33 o 
   0   6  12      708.69      808.56     18.68 o 
   1   6  12       19.50       25.90      5.65 o 
   2   6  12        1.08        0.76      3.42 o 
   3   6  12      411.95      395.70     30.26 o 
   4   6  12      679.31      728.51     17.95 o 
   5   6  12       20.34       21.44      7.97 o 
   6   6  12      348.30      398.20     47.32 o 
   7   6  12       10.81       13.11     14.23 o 
   8   6  12       54.47       39.66     16.78 o 
  -9   7  12       45.61       40.77     12.74 o 
  -8   7  12       10.25       13.51      6.22 o 
  -7   7  12       19.77       12.40      8.05 o 
  -6   7  12       64.00       58.31     11.04 o 
  -5   7  12       10.27       16.07      7.67 o 
  -4   7  12     1108.01     1104.01     28.33 o 
  -3   7  12       11.66        6.18      3.93 o 
  -2   7  12       35.75       38.05      7.49 o 
  -1   7  12      755.34      796.92     18.76 o 
   0   7  12      533.57      518.24     16.16 o 
   1   7  12       62.09       49.96      9.81 o 
   2   7  12      109.30      105.06     19.26 o 
   3   7  12      771.77      813.80     43.32 o 
   4   7  12      804.78      859.09     28.59 o 
   5   7  12       44.04       53.29     16.93 o 
   6   7  12       73.34       82.90     25.39 o 
   7   7  12      126.32       89.94     39.70 o 
  -8   8  12       34.40       31.27      9.92 o 
  -7   8  12       71.07       60.50     12.60 o 
  -6   8  12        0.04        4.75      6.32 o 
  -5   8  12       10.38       11.88      6.06 o 
  -4   8  12        1.17        1.59      5.07 o 
  -3   8  12      697.00      720.93     21.04 o 
  -2   8  12      428.96      447.24     16.84 o 
  -1   8  12       55.00       58.38     11.38 o 
   0   8  12        0.94       -1.16      6.08 o 
   1   8  12       56.68       67.30     12.60 o 
   2   8  12       11.40        6.74      5.06 o 
   3   8  12       22.46       16.79      6.92 o 
   4   8  12       28.91       18.53      5.58 o 
   5   8  12        7.32       12.17      7.82 o 
   6   8  12        1.74       11.18     12.42 o 
  -7   9  12        0.25       13.86      5.79 o 
  -6   9  12       14.92        9.16      5.28 o 
  -5   9  12        1.11        5.55      5.49 o 
  -4   9  12        7.10       12.09      5.73 o 
  -3   9  12      171.95      218.24     24.78 o 
  -2   9  12        1.03        6.78      5.80 o 
  -1   9  12        3.79        8.39      5.36 o 
   0   9  12        0.15        4.74      5.77 o 
   1   9  12       20.52       20.59      7.14 o 
   2   9  12        6.19       15.03      5.63 o 
   3   9  12        0.26       -0.24      6.31 o 
   4   9  12      115.49      103.57     23.84 o 
   5   9  12       50.89       43.90     12.76 o 
  -5  10  12       27.10       21.01     12.84 o 
  -4  10  12        6.26       -0.76     12.53 o 
  -3  10  12       28.65       23.96      9.53 o 
  -2  10  12       66.21       55.56     14.44 o 
  -1  10  12       51.88       47.25     16.39 o 
   0  10  12      191.57      204.94     17.99 o 
   1  10  12       44.20       38.69     10.93 o 
   2  10  12       87.13       78.71     17.83 o 
   3  10  12       29.41       39.23     13.20 o 
 -12   1  13       11.63        9.94      9.55 o 
 -11   1  13       27.10       15.34      6.03 o 
 -10   1  13      325.79      346.63     12.76 o 
  -9   1  13       11.23       11.55      4.09 o 
  -8   1  13       17.61        6.61      3.79 o 
  -7   1  13       43.45       23.43      4.08 o 
  -6   1  13      761.73      844.49     14.64 o 
  -5   1  13      473.79      485.67      8.96 o 
  -4   1  13      637.45      705.25     13.20 o 
  -3   1  13     2210.19     2479.71     55.20 o 
  -2   1  13      768.80      776.51     14.89 o 
  -1   1  13       10.68       18.41      6.44 o 
   0   1  13      239.33      252.52      8.46 o 
   1   1  13      164.23      174.17      7.61 o 
   2   1  13       21.48       25.96      8.13 o 
   3   1  13      122.84      111.52     19.89 o 
   4   1  13      543.46      596.01     15.30 o 
   5   1  13      156.39      127.58     25.90 o 
   6   1  13      145.24      134.46     30.95 o 
   7   1  13      129.48      126.14     31.26 o 
   8   1  13      146.89      116.62     26.52 o 
   9   1  13       95.37       66.13     19.60 o 
  10   1  13        0.14        6.33     11.97 o 
 -12   2  13        6.18        6.91      7.30 o 
 -11   2  13        4.13      -11.76      8.34 o 
 -10   2  13        0.02        6.89      5.29 o 
  -9   2  13       93.74       83.82     15.04 o 
  -8   2  13      666.39      661.62     16.60 o 
  -7   2  13        0.72        4.24      5.29 o 
  -6   2  13      402.66      404.01     12.45 o 
  -5   2  13      195.59      182.41     14.56 o 
  -4   2  13       11.20        5.07      3.71 o 
  -3   2  13       15.08       13.23      3.52 o 
  -2   2  13       82.05       75.25      6.71 o 
  -1   2  13      291.01      283.28      8.64 o 
   0   2  13        5.45        4.56      4.78 o 
   1   2  13      331.82      390.51     11.51 o 
   2   2  13       88.25       90.33     17.49 o 
   3   2  13       16.94       15.74      8.62 o 
   4   2  13       20.78       21.98      7.84 o 
   5   2  13       20.27       20.54      9.83 o 
   6   2  13      128.78      117.10     25.51 o 
   7   2  13        3.75        3.28      6.05 o 
   8   2  13        1.17       -3.24      6.17 o 
   9   2  13       15.00        6.93      8.43 o 
  10   2  13        5.38        5.01     12.90 o 
 -11   3  13        9.29       11.13      5.66 o 
 -10   3  13       23.44       19.28      7.78 o 
  -9   3  13       29.75       14.82      4.72 o 
  -8   3  13       28.12       34.62      7.63 o 
  -7   3  13      183.56      196.41     10.87 o 
  -6   3  13      313.20      279.79      9.98 o 
  -5   3  13      456.88      501.14     14.57 o 
  -4   3  13      379.79      407.45     10.69 o 
  -3   3  13       29.34       25.34      4.89 o 
  -2   3  13        7.56        7.57      3.07 o 
  -1   3  13      560.70      590.41     13.32 o 
   0   3  13      302.63      332.43     14.75 o 
   1   3  13       77.87       76.75     10.93 o 
   2   3  13      266.03      305.28     14.80 o 
   3   3  13       92.26       94.31     15.89 o 
   4   3  13      213.78      226.59     16.87 o 
   5   3  13        1.35       12.72      8.97 o 
   6   3  13       74.93       50.72     18.56 o 
   7   3  13        4.83        9.06      8.23 o 
   8   3  13        1.97       -8.15     11.20 o 
   9   3  13        6.77        4.73      8.90 o 
 -11   4  13        0.34        7.00      4.84 o 
 -10   4  13      123.08      136.00     27.42 o 
  -9   4  13      328.13      400.62     15.24 o 
  -8   4  13      236.80      290.07     12.94 o 
  -7   4  13      263.75      262.65     12.26 o 
  -6   4  13        0.17        7.34      6.22 o 
  -5   4  13       31.75       28.68      7.55 o 
  -4   4  13      314.91      359.36      8.12 o 
  -3   4  13      175.15      216.72      5.36 o 
  -2   4  13       64.20       67.45     10.34 o 
  -1   4  13        2.78       -2.45      4.57 o 
   0   4  13      456.88      489.69     12.70 o 
   1   4  13        0.21        3.38      5.48 o 
   2   4  13      333.50      335.29      8.68 o 
   3   4  13        9.98       12.14      4.81 o 
   4   4  13      328.30      298.94     11.20 o 
   5   4  13       31.47       29.10     10.59 o 
   6   4  13       10.15       15.84      5.78 o 
   7   4  13        2.51        5.02      7.04 o 
   8   4  13      103.97       79.58     27.82 o 
   9   4  13       16.33       14.14     10.70 o 
 -10   5  13       25.13       21.77      8.54 o 
  -9   5  13       21.49       32.76     11.37 o 
  -8   5  13       13.42        7.76      5.96 o 
  -7   5  13      166.17      163.87     13.39 o 
  -6   5  13      317.82      303.86     14.14 o 
  -5   5  13      272.97      300.48     12.52 o 
  -4   5  13      425.13      421.35     10.34 o 
  -3   5  13       80.99       81.28      8.08 o 
  -2   5  13       31.85       33.67      7.54 o 
  -1   5  13      934.34     1056.69     23.87 o 
   0   5  13      458.94      433.87     10.76 o 
   1   5  13      709.45      752.28     17.79 o 
   2   5  13       65.71       62.76     14.23 o 
   3   5  13      272.74      274.36     15.60 o 
   4   5  13        1.64        8.69      4.48 o 
   5   5  13      161.47      189.36     16.09 o 
   6   5  13       89.32       66.18     21.89 o 
   7   5  13        8.47        6.98     10.27 o 
   8   5  13        3.38        2.64     10.21 o 
 -10   6  13       32.52       37.33     14.84 o 
  -9   6  13      269.69      325.25     26.41 o 
  -8   6  13        0.90        7.41      5.72 o 
  -7   6  13      460.04      508.60     18.89 o 
  -6   6  13       71.71       47.96     10.33 o 
  -5   6  13       43.64       46.23      9.24 o 
  -4   6  13       26.23       21.73      5.50 o 
  -3   6  13      369.98      441.96     12.14 o 
  -2   6  13      262.42      312.60     10.09 o 
  -1   6  13       67.38       69.67     11.30 o 
   0   6  13      761.12      821.71     19.40 o 
   1   6  13      641.02      731.39     19.42 o 
   2   6  13       82.21       94.84      8.25 o 
   3   6  13      218.72      196.44     14.54 o 
   4   6  13       89.75       82.63     19.90 o 
   5   6  13       27.69       32.71     10.69 o 
   6   6  13        4.29       -7.04      7.07 o 
   7   6  13        0.54        8.53      7.92 o 
   8   6  13      147.10      122.97     42.09 o 
  -9   7  13        1.69        4.15      7.20 o 
  -8   7  13        0.01       11.44      6.77 o 
  -7   7  13       10.36        8.51      4.56 o 
  -6   7  13       17.60       31.05      8.04 o 
  -5   7  13       26.04       20.43      5.72 o 
  -4   7  13      559.09      557.86     12.79 o 
  -3   7  13      121.21      154.17      7.89 o 
  -2   7  13       17.94       10.04      4.72 o 
  -1   7  13        2.82        6.06      3.72 o 
   0   7  13       46.10       48.61      9.99 o 
   1   7  13       99.24      107.80      8.09 o 
   2   7  13        0.89        4.96      8.22 o 
   3   7  13        1.44       14.12      6.37 o 
   4   7  13       57.32       52.29     11.46 o 
   5   7  13        9.83       14.85      7.19 o 
   6   7  13        0.17       -2.15      8.09 o 
   7   7  13       18.65       19.86     13.23 o 
  -8   8  13       28.00       30.42      9.34 o 
  -7   8  13       54.13       33.95     10.17 o 
  -6   8  13        0.97        7.13      6.75 o 
  -5   8  13        0.41        7.72      4.85 o 
  -4   8  13       42.74       45.49     10.04 o 
  -3   8  13       86.39       72.13     13.35 o 
  -2   8  13      152.99      146.46     20.30 o 
  -1   8  13        8.61        8.96      5.63 o 
   0   8  13       12.60       11.56      5.52 o 
   1   8  13       63.78       57.64     10.86 o 
   2   8  13       32.93       34.72      9.17 o 
   3   8  13        3.73        2.21      8.04 o 
   4   8  13       30.36       21.67     11.05 o 
   5   8  13      101.51       92.14     26.98 o 
   6   8  13        0.24       -1.47     60.93 o 
  -6   9  13        3.98       14.19      5.97 o 
  -5   9  13       80.33       83.70     24.25 o 
  -4   9  13      363.32      439.86     15.98 o 
  -3   9  13        1.12        4.71      8.57 o 
  -2   9  13        0.96        4.92      5.47 o 
  -1   9  13        1.36        6.74      4.90 o 
   0   9  13        5.66        2.64      6.62 o 
   1   9  13        0.45        7.53      5.51 o 
   2   9  13       59.92       65.71     14.08 o 
   3   9  13        4.22        8.11      7.36 o 
   4   9  13       13.27       13.11      6.09 o 
  -4  10  13       22.95        7.21     12.15 o 
  -3  10  13       33.43       28.45     11.77 o 
  -2  10  13       23.22       22.21     10.22 o 
  -1  10  13       11.76       18.39      6.95 o 
   0  10  13       15.15       18.53      6.17 o 
   1  10  13        0.45        6.29      5.99 o 
   2  10  13        3.31       15.46      3.85 o 
 -12   0  14      139.47       80.95     52.18 o 
 -11   0  14      267.84      213.62    104.55 o 
 -10   0  14        0.49       -2.11      7.65 o 
  -9   0  14      986.75     1051.13     48.97 o 
  -8   0  14        7.80        7.03      4.58 o 
  -7   0  14        3.19       -1.53      7.84 o 
  -6   0  14       16.17       18.84      6.60 o 
  -5   0  14     1339.20     1365.91     34.03 o 
  -4   0  14     4425.41     4723.25    103.55 o 
  -3   0  14     2067.81     2001.34     57.04 o 
  -2   0  14      686.97      709.90     18.13 o 
  -1   0  14      352.59      355.57     25.91 o 
   0   0  14      334.91      382.35     31.99 o 
   1   0  14      642.05      798.42     21.65 o 
   2   0  14      824.48      942.55     37.32 o 
   3   0  14      135.14      130.27     37.37 o 
   4   0  14      167.47      160.34     14.20 o 
   5   0  14      598.39      655.56     29.14 o 
   6   0  14      306.03      357.47     23.50 o 
   7   0  14       10.84       10.39      9.23 o 
   8   0  14       23.91       33.18     10.01 o 
   9   0  14        0.28      -16.31     20.97 o 
 -12   1  14        0.01        7.67     14.31 o 
 -11   1  14       57.29       51.74     18.62 o 
 -10   1  14       79.09       70.11     17.12 o 
  -9   1  14        0.02        6.55      3.53 o 
  -8   1  14        0.70        2.89      3.28 o 
  -7   1  14      709.90      785.57     14.52 o 
  -6   1  14        4.22        3.17      2.43 o 
  -5   1  14     1081.48     1045.43     17.18 o 
  -4   1  14       34.69       43.89      7.54 o 
  -3   1  14       37.60       39.59      8.14 o 
  -2   1  14        3.75        0.44      6.84 o 
  -1   1  14       40.28       58.05      9.27 o 
   0   1  14      217.31      212.46     22.25 o 
   1   1  14       10.75        6.69      4.65 o 
   2   1  14       94.08      106.99     17.22 o 
   3   1  14      347.03      318.82     12.28 o 
   4   1  14        1.71       -0.66      6.91 o 
   5   1  14      133.66      113.05     24.51 o 
   6   1  14        1.42        6.38      3.87 o 
   7   1  14       44.57       45.75     14.04 o 
   8   1  14       14.76        3.22      5.14 o 
   9   1  14       26.42       19.49      8.98 o 
 -11   2  14        9.78        6.29      5.60 o 
 -10   2  14       52.52       49.82     11.28 o 
  -9   2  14      220.30      222.70     15.66 o 
  -8   2  14        1.89        0.78      4.36 o 
  -7   2  14      378.71      409.09     11.56 o 
  -6   2  14       94.01       97.83     12.82 o 
  -5   2  14     1193.61     1279.98     20.66 o 
  -4   2  14      348.64      347.60      6.70 o 
  -3   2  14        8.10        5.61      3.77 o 
  -2   2  14     1502.90     1444.62     26.89 o 
  -1   2  14        1.53       -1.07      5.49 o 
   0   2  14       10.94       10.83      4.79 o 
   1   2  14      107.77      130.71     20.26 o 
   2   2  14      103.02      107.27     16.75 o 
   3   2  14      494.81      524.91     17.03 o 
   4   2  14      459.95      535.56     34.25 o 
   5   2  14      130.56      125.61     29.26 o 
   6   2  14      655.27      716.38     21.90 o 
   7   2  14        5.15        9.73      5.27 o 
   8   2  14       49.73       38.21      9.93 o 
   9   2  14        0.21        6.78      6.00 o 
 -11   3  14        1.25        8.66      4.64 o 
 -10   3  14        1.91        9.37      5.49 o 
  -9   3  14      112.75       46.21     21.33 o 
  -8   3  14       44.35       34.10      7.38 o 
  -7   3  14      217.38      226.08      9.05 o 
  -6   3  14      393.41      397.82     13.20 o 
  -5   3  14      102.34       86.59     13.50 o 
  -4   3  14      345.39      291.07      7.57 o 
  -3   3  14      131.72      128.14      5.46 o 
  -2   3  14       16.44       13.71      4.30 o 
  -1   3  14        0.70        2.38      3.76 o 
   0   3  14       52.04       56.87     10.47 o 
   1   3  14       60.50       51.21      9.96 o 
   2   3  14        0.60       -4.82      5.94 o 
   3   3  14      230.32      236.24     14.55 o 
   4   3  14      359.61      361.50     10.52 o 
   5   3  14        1.23        5.38      6.15 o 
   6   3  14      124.19      102.80     27.49 o 
   7   3  14       24.13       16.26      6.55 o 
   8   3  14       10.72       19.73     13.43 o 
   9   3  14        3.69        6.36      7.92 o 
 -11   4  14        2.45        6.50      5.97 o 
 -10   4  14        3.36        6.24      5.89 o 
  -9   4  14       19.84       21.84      6.18 o 
  -8   4  14      161.29       59.45     33.70 o 
  -7   4  14      108.35       98.15     18.05 o 
  -6   4  14      225.89      262.60     17.78 o 
  -5   4  14      178.85      197.50     12.97 o 
  -4   4  14       43.99       45.06     10.89 o 
  -3   4  14        8.32       10.88      3.12 o 
  -2   4  14      717.96      759.00     15.02 o 
  -1   4  14      197.17      198.49     18.54 o 
   0   4  14       76.94       61.67     12.33 o 
   1   4  14        0.00        2.57      3.70 o 
   2   4  14        8.19        7.60      4.74 o 
   3   4  14        0.61        3.34      3.23 o 
   4   4  14       30.51       27.21      8.23 o 
   5   4  14        5.26        8.67      5.02 o 
   6   4  14        5.51       12.01      6.02 o 
   7   4  14       21.78       13.13      5.78 o 
   8   4  14        1.03        4.58      9.89 o 
   9   4  14       51.35       40.88     17.57 o 
 -10   5  14       71.82       47.86     16.06 o 
  -9   5  14        5.34        9.23      7.24 o 
  -8   5  14      407.96      414.24     26.27 o 
  -7   5  14      104.74      101.41     18.64 o 
  -6   5  14      168.60      158.05     24.88 o 
  -5   5  14       67.85       41.90     10.26 o 
  -4   5  14        7.11        5.06      2.65 o 
  -3   5  14        9.70        9.97      3.49 o 
  -2   5  14        0.46       10.83      4.29 o 
  -1   5  14      345.70      319.21      9.44 o 
   0   5  14      227.43      203.16      8.75 o 
   1   5  14     1478.95     1589.59     33.22 o 
   2   5  14       27.55       24.13      5.44 o 
   3   5  14       21.84       28.12      6.33 o 
   4   5  14       19.55       15.12      5.61 o 
   5   5  14      247.03      241.09     12.44 o 
   6   5  14       18.06        9.06      3.98 o 
   7   5  14       91.09       80.41     19.19 o 
   8   5  14       74.90       82.33     29.71 o 
  -9   6  14       46.61       39.81     11.31 o 
  -8   6  14       22.35       13.90      8.41 o 
  -7   6  14        9.38        6.63      5.70 o 
  -6   6  14      134.98      100.69     19.86 o 
  -5   6  14      244.48      254.35     17.26 o 
  -4   6  14      330.59      346.85     11.42 o 
  -3   6  14       36.01       44.75      7.69 o 
  -2   6  14      262.24      268.91     10.33 o 
  -1   6  14        7.73        8.48      4.13 o 
   0   6  14        0.04       -1.84      3.99 o 
   1   6  14      150.73      144.35     17.74 o 
   2   6  14        7.20        7.72      4.12 o 
   3   6  14      565.38      669.11     23.89 o 
   4   6  14        0.33        6.75      6.69 o 
   5   6  14      100.07       95.29     25.65 o 
   6   6  14      317.62      349.47     24.08 o 
   7   6  14       16.81       11.09     12.18 o 
  -9   7  14       37.65       22.07      8.72 o 
  -8   7  14       23.98       19.50      8.09 o 
  -7   7  14        8.73       16.99      6.85 o 
  -6   7  14      370.46      365.62     45.79 o 
  -5   7  14      112.12       81.77     15.11 o 
  -4   7  14       19.09       16.85      8.44 o 
  -3   7  14        0.42        6.64      4.02 o 
  -2   7  14        3.47        7.30      3.56 o 
  -1   7  14      752.64      795.35     27.47 o 
   0   7  14      295.18      295.60      8.86 o 
   1   7  14      104.14       88.92     16.46 o 
   2   7  14      414.11      443.52     17.68 o 
   3   7  14        2.65       -4.51      9.07 o 
   4   7  14       37.32       36.13     12.35 o 
   5   7  14       70.10       49.46     16.78 o 
   6   7  14       25.38       26.28     14.46 o 
  -7   8  14       33.32       34.73     10.26 o 
  -6   8  14        7.50        8.43      4.93 o 
  -5   8  14       55.31       45.81      9.92 o 
  -4   8  14      367.50      400.43     19.93 o 
  -3   8  14        1.84        6.86      3.66 o 
  -2   8  14       18.79       20.46      4.69 o 
  -1   8  14       18.78       17.21      7.27 o 
   0   8  14      126.87      157.30     16.06 o 
   1   8  14       32.04       25.88      8.06 o 
   2   8  14       25.33       19.06      7.41 o 
   3   8  14        1.33        5.35      5.46 o 
   4   8  14        8.93       11.93      6.83 o 
   5   8  14        2.20       -2.37      5.31 o 
  -6   9  14        0.70        3.15      6.37 o 
  -5   9  14        2.82       13.19      8.15 o 
  -4   9  14      139.53      128.54     33.62 o 
  -3   9  14       93.36       67.55     15.38 o 
  -2   9  14       61.39       40.10     11.26 o 
  -1   9  14        4.32        0.95      5.92 o 
   0   9  14        0.03        6.19      4.74 o 
   1   9  14        2.86        4.15      4.74 o 
   2   9  14        9.70        6.69      4.74 o 
   3   9  14       27.45       22.94      8.76 o 
   4   9  14       27.19       23.29     10.25 o 
  -3  10  14       33.88       25.20      9.99 o 
  -2  10  14        0.34        5.43      5.15 o 
  -1  10  14        7.66        5.51      5.84 o 
   0  10  14        8.42       12.28      6.17 o 
   1  10  14        4.34        9.33      5.78 o 
 -11   1  15        3.93        9.43      6.71 o 
 -10   1  15      391.88      465.02     12.84 o 
  -9   1  15        0.23        9.10      4.85 o 
  -8   1  15      465.07      532.13     17.20 o 
  -7   1  15     1480.67     1621.02     42.16 o 
  -6   1  15       37.13       38.91      7.05 o 
  -5   1  15       95.76      106.34      5.33 o 
  -4   1  15       53.51       46.82      9.88 o 
  -3   1  15      199.02      208.98     36.35 o 
  -2   1  15      514.01      516.97     14.95 o 
  -1   1  15        1.46        2.00      6.56 o 
   0   1  15     1244.15     1504.52     31.34 o 
   1   1  15      178.06      166.74      8.90 o 
   2   1  15       75.21       73.22     14.76 o 
   3   1  15        0.70        4.16      4.34 o 
   4   1  15       16.13       23.20      5.09 o 
   5   1  15       26.41       19.04      8.02 o 
   6   1  15       25.46       16.96      9.16 o 
   7   1  15       26.15       21.37      6.38 o 
   8   1  15       11.53       11.56      7.33 o 
   9   1  15       24.98       16.64      8.95 o 
 -11   2  15        2.86        9.35      5.52 o 
 -10   2  15       10.97       14.16      5.35 o 
  -9   2  15        7.24        8.41      6.68 o 
  -8   2  15      523.98      516.70     15.77 o 
  -7   2  15      163.80      117.74     20.17 o 
  -6   2  15      208.01      225.44      9.50 o 
  -5   2  15      320.11      328.33      6.95 o 
  -4   2  15      766.69      863.58     16.50 o 
  -3   2  15        0.02        2.81      3.03 o 
  -2   2  15      423.83      455.17     14.43 o 
  -1   2  15      224.50      239.65      7.88 o 
   0   2  15       26.76       27.13      6.33 o 
   1   2  15        5.02        8.42      4.27 o 
   2   2  15      207.24      196.51      9.01 o 
   3   2  15       34.62       35.97      9.43 o 
   4   2  15      100.67       97.50     21.02 o 
   5   2  15       52.87       42.44     15.36 o 
   6   2  15       16.95       15.88      6.42 o 
   7   2  15       44.42       32.19     10.41 o 
   8   2  15        0.62        4.82      4.42 o 
   9   2  15       40.89       28.31     12.37 o 
 -11   3  15        3.86       -4.72      7.26 o 
 -10   3  15       35.16       28.90      7.95 o 
  -9   3  15        0.24        3.13      3.94 o 
  -8   3  15       44.33       51.70      9.74 o 
  -7   3  15        0.56       -4.84      6.38 o 
  -6   3  15        0.78       -0.28      5.87 o 
  -5   3  15      140.22      128.46     14.84 o 
  -4   3  15      243.16      261.51     10.18 o 
  -3   3  15        2.48       -4.72      5.15 o 
  -2   3  15        9.25        8.14      5.33 o 
  -1   3  15       74.72       75.13     13.94 o 
   0   3  15      145.26      163.71      9.84 o 
   1   3  15        7.02        5.91      4.43 o 
   2   3  15       14.50        8.96      4.22 o 
   3   3  15      110.36      117.73     23.30 o 
   4   3  15       66.03       58.34     12.39 o 
   5   3  15      167.75      189.92     20.82 o 
   6   3  15       55.72       56.18     14.21 o 
   7   3  15       37.81       32.97      9.45 o 
   8   3  15        0.17        4.97     10.71 o 
   9   3  15        1.22        4.88     11.58 o 
 -10   4  15       21.65       27.44      9.62 o 
  -9   4  15        4.31        7.51      4.96 o 
  -8   4  15      126.42       71.62      9.96 o 
  -7   4  15       18.10       16.33      5.38 o 
  -6   4  15      387.67      465.82     15.91 o 
  -5   4  15      124.74      169.94     18.60 o 
  -4   4  15     1057.92     1125.26     23.20 o 
  -3   4  15      431.12      454.63     12.72 o 
  -2   4  15      512.97      584.09     14.56 o 
  -1   4  15       14.75       18.12      6.32 o 
   0   4  15       72.87       80.93     12.19 o 
   1   4  15       18.67       12.22      3.76 o 
   2   4  15        0.71        3.13      4.61 o 
   3   4  15       75.37       77.00     14.60 o 
   4   4  15      117.16      130.59     13.37 o 
   5   4  15      269.75      277.91     11.27 o 
   6   4  15       63.80       58.19     15.59 o 
   7   4  15       40.85       26.99      8.06 o 
   8   4  15        1.18       -3.41     14.20 o 
 -10   5  15       34.04       34.37      9.56 o 
  -9   5  15        7.20       10.01      7.89 o 
  -8   5  15        5.25        3.08      5.38 o 
  -7   5  15       19.85       13.13      6.41 o 
  -6   5  15       33.79       33.58      9.85 o 
  -5   5  15      120.98       89.93     17.83 o 
  -4   5  15       66.85       66.44      7.85 o 
  -3   5  15      171.32      136.05      7.44 o 
  -2   5  15       13.55       15.56      6.24 o 
  -1   5  15        3.62        6.08      4.53 o 
   0   5  15        0.30        1.01      4.73 o 
   1   5  15       45.45       33.67      7.20 o 
   2   5  15        0.07        3.54      4.98 o 
   3   5  15      207.38      216.30     17.24 o 
   4   5  15      198.77      212.76     14.37 o 
   5   5  15        8.07        7.47      6.07 o 
   6   5  15      110.76       71.76     22.22 o 
   7   5  15       80.68       56.85     23.89 o 
   8   5  15       40.82       26.92     10.41 o 
  -9   6  15       14.79       11.49      6.78 o 
  -8   6  15       98.37      125.50     22.28 o 
  -7   6  15        0.19        2.06      5.73 o 
  -6   6  15      330.23      402.43     15.51 o 
  -5   6  15        0.27        5.31      7.03 o 
  -4   6  15      186.47      179.36      7.94 o 
  -3   6  15      494.79      507.68     13.79 o 
  -2   6  15        0.15       -3.61      4.59 o 
  -1   6  15        0.00       -3.27      5.55 o 
   0   6  15       77.25       83.31     14.55 o 
   1   6  15      221.61      222.02     11.13 o 
   2   6  15      166.84      176.29     13.09 o 
   3   6  15       10.90       16.15      4.84 o 
   4   6  15      328.94      362.96     52.54 o 
   5   6  15       44.72       39.49     13.55 o 
   6   6  15        1.72        5.28      6.03 o 
   7   6  15       25.84       13.60     12.05 o 
  -8   7  15       58.37       71.60     18.17 o 
  -7   7  15       10.56       12.77      6.09 o 
  -6   7  15        8.52       15.95      5.71 o 
  -5   7  15       33.32       35.16      7.71 o 
  -4   7  15        0.43        4.48      5.64 o 
  -3   7  15       11.84       10.17      4.19 o 
  -2   7  15        8.46       10.07      3.65 o 
  -1   7  15       28.87       19.86      6.12 o 
   0   7  15        3.36        8.45      4.05 o 
   1   7  15        4.51        5.52      5.99 o 
   2   7  15        4.01        4.35      5.07 o 
   3   7  15        0.48        1.47      7.65 o 
   4   7  15        0.29       -5.11      7.71 o 
   5   7  15       10.85       10.44      6.61 o 
   6   7  15        1.98        3.16      6.51 o 
  -7   8  15       52.62       42.26     12.58 o 
  -6   8  15        1.57        6.20      7.26 o 
  -5   8  15        2.31        7.30      4.80 o 
  -4   8  15        7.80       12.12      6.28 o 
  -3   8  15        9.87        8.20      4.46 o 
  -2   8  15      151.83      149.34     30.40 o 
  -1   8  15        1.87        5.64      5.17 o 
   0   8  15       25.94       19.53      5.53 o 
   1   8  15      152.39      172.75     21.43 o 
   2   8  15       79.98       63.30     15.36 o 
   3   8  15        5.90       11.63      4.36 o 
   4   8  15        2.60        0.58      9.85 o 
   5   8  15       98.96       89.57     26.35 o 
  -5   9  15        8.85        9.09      8.24 o 
  -4   9  15        0.99        8.18      8.64 o 
  -3   9  15        0.68        7.78      7.78 o 
  -2   9  15       33.98       30.20     11.39 o 
  -1   9  15      324.98      443.31     17.03 o 
   0   9  15        4.33        9.26      5.85 o 
   1   9  15        8.73       17.58      6.20 o 
   2   9  15       52.72       63.71     15.59 o 
   3   9  15        0.04       15.05      6.69 o 
 -11   0  16       33.68        5.40     17.28 o 
 -10   0  16        0.99       -0.08     14.62 o 
  -9   0  16       12.70        4.68      9.55 o 
  -8   0  16     1238.77     1228.09     30.74 o 
  -7   0  16       15.23        9.81      6.24 o 
  -6   0  16      179.42      167.64     14.98 o 
  -5   0  16      392.13      357.98     14.07 o 
  -4   0  16      764.53      708.70     28.01 o 
  -3   0  16        6.95       11.96      9.12 o 
  -2   0  16      437.23      521.55     36.97 o 
  -1   0  16     4167.95     4640.56    238.60 o 
   0   0  16      853.83      887.47     33.73 o 
   1   0  16      111.07       93.98     25.57 o 
   2   0  16      343.46      386.41     13.25 o 
   3   0  16      645.06      686.05     29.09 o 
   4   0  16      485.47      527.73     23.12 o 
   5   0  16        9.99        3.62      5.36 o 
   6   0  16       65.60       60.09     15.96 o 
   7   0  16        5.71        6.39      6.21 o 
   8   0  16        8.78       15.05     10.67 o 
   9   0  16       76.98       70.10     44.42 o 
 -11   1  16        0.78       11.27      7.51 o 
 -10   1  16       14.72       14.85      5.25 o 
  -9   1  16        0.10        4.78      3.98 o 
  -8   1  16      313.90      323.85     14.79 o 
  -7   1  16      280.54      286.15      9.80 o 
  -6   1  16       14.62       12.03      3.63 o 
  -5   1  16       78.07       81.09     12.69 o 
  -4   1  16      742.64      772.01     21.94 o 
  -3   1  16      137.59      126.17     23.18 o 
  -2   1  16      221.34      232.97     12.21 o 
  -1   1  16       55.56       49.08     11.85 o 
   0   1  16      123.47      132.79     14.25 o 
   1   1  16       65.23       66.48     12.14 o 
   2   1  16        5.78        8.44      7.18 o 
   3   1  16       19.50       13.97      5.18 o 
   4   1  16        7.69       13.12      5.92 o 
   5   1  16        3.01       -0.91      6.51 o 
   6   1  16       39.44       28.77     10.78 o 
   7   1  16        1.20        3.99      6.10 o 
   8   1  16        8.78       14.21      6.44 o 
   9   1  16       10.14       10.33      9.52 o 
 -11   2  16       83.03       65.42     17.78 o 
 -10   2  16        5.89        2.02      6.90 o 
  -9   2  16        0.28        4.72      4.28 o 
  -8   2  16        9.25       12.72      4.59 o 
  -7   2  16       14.36       14.37      6.68 o 
  -6   2  16      140.71      130.58     14.13 o 
  -5   2  16       11.28       10.58      5.05 o 
  -4   2  16      576.94      648.25     14.45 o 
  -3   2  16       55.94       56.06     12.44 o 
  -2   2  16        2.50        5.41      4.94 o 
  -1   2  16      163.95      155.92     10.18 o 
   0   2  16        0.32        3.09      5.28 o 
   1   2  16      502.33      491.10     11.55 o 
   2   2  16       16.14        6.68      4.70 o 
   3   2  16       22.27       22.56      6.52 o 
   4   2  16       82.67       78.81     15.63 o 
   5   2  16       35.97       32.37      8.07 o 
   6   2  16       29.51       24.92      7.88 o 
   7   2  16        3.11       10.92      6.78 o 
   8   2  16        0.06        1.15      7.10 o 
 -11   3  16        4.25        0.86      6.61 o 
 -10   3  16       49.57       50.06     12.50 o 
  -9   3  16      179.79      190.82     15.64 o 
  -8   3  16       56.00       45.36      8.74 o 
  -7   3  16      265.99      244.34     13.90 o 
  -6   3  16      146.18      116.29     21.29 o 
  -5   3  16      573.74      564.80     15.24 o 
  -4   3  16        3.91        5.16      3.71 o 
  -3   3  16     1918.64     2102.28     38.47 o 
  -2   3  16       63.12       54.28      9.74 o 
  -1   3  16      449.95      463.07     19.39 o 
   0   3  16       13.78       19.34      5.06 o 
   1   3  16      201.13      215.62     10.38 o 
   2   3  16       12.16       18.65      6.55 o 
   3   3  16       18.68       17.35      7.52 o 
   4   3  16      357.02      382.44     16.97 o 
   5   3  16       13.61       14.10      4.45 o 
   6   3  16        0.87        1.56      4.91 o 
   7   3  16       36.97       34.53      7.92 o 
   8   3  16        2.77        3.37      5.83 o 
 -10   4  16        5.56       10.40      5.67 o 
  -9   4  16       16.62       16.72      6.37 o 
  -8   4  16       18.30       14.46      4.98 o 
  -7   4  16       15.39       13.98      8.30 o 
  -6   4  16      168.88      174.62     16.85 o 
  -5   4  16      590.29      543.20     17.87 o 
  -4   4  16      414.13      437.87     22.68 o 
  -3   4  16      752.04      747.72     17.21 o 
  -2   4  16       75.65       75.84     15.87 o 
  -1   4  16        0.10        3.89      5.22 o 
   0   4  16       14.29       12.73      4.86 o 
   1   4  16      236.97      256.95      9.53 o 
   2   4  16      330.75      374.56     12.58 o 
   3   4  16       91.87       82.07     18.10 o 
   4   4  16      236.04      245.18     10.49 o 
   5   4  16        7.42        5.02      3.27 o 
   6   4  16        2.60        9.85      6.10 o 
   7   4  16        0.79        6.25      5.48 o 
   8   4  16        0.10       17.89     12.27 o 
 -10   5  16       13.42        8.75      7.19 o 
  -9   5  16       33.11       19.89      8.84 o 
  -8   5  16       85.84       65.57     11.80 o 
  -7   5  16      192.83      169.84     29.76 o 
  -6   5  16       64.45       65.35     13.45 o 
  -5   5  16      577.86      575.78     16.39 o 
  -4   5  16      263.54      223.96      9.04 o 
  -3   5  16      548.34      492.83     12.83 o 
  -2   5  16      457.24      490.50     13.69 o 
  -1   5  16       40.91       38.32      6.68 o 
   0   5  16        2.06        7.28      5.89 o 
   1   5  16       96.87      102.33     18.10 o 
   2   5  16        3.26       10.01      6.38 o 
   3   5  16       72.65       75.21     16.14 o 
   4   5  16      519.59      580.41     27.47 o 
   5   5  16       43.28       45.66      8.86 o 
   6   5  16        0.62        9.38      5.10 o 
   7   5  16        0.54       -2.24      9.67 o 
  -9   6  16       13.91       20.93      8.83 o 
  -8   6  16       18.68       16.23      7.62 o 
  -7   6  16       10.92       17.34      6.90 o 
  -6   6  16        3.56        4.51      4.53 o 
  -5   6  16       22.15       16.41      5.68 o 
  -4   6  16        3.54        7.84      5.57 o 
  -3   6  16      386.92      338.16      9.87 o 
  -2   6  16       26.18       25.02      5.83 o 
  -1   6  16       31.78       36.78      6.79 o 
   0   6  16       66.52       56.49      9.82 o 
   1   6  16      149.76      156.51     11.84 o 
   2   6  16        3.67        3.64      4.71 o 
   3   6  16        1.91        2.26      4.29 o 
   4   6  16      130.98      114.35     30.53 o 
   5   6  16        1.34       11.61      7.31 o 
   6   6  16        4.97        6.02      7.67 o 
  -8   7  16        5.37       10.88      7.45 o 
  -7   7  16       18.09       14.12      6.88 o 
  -6   7  16       38.31       44.44     10.57 o 
  -5   7  16       10.16        2.42      7.43 o 
  -4   7  16        3.42        7.09      4.94 o 
  -3   7  16        1.25        5.98      3.35 o 
  -2   7  16        6.51        5.02      3.42 o 
  -1   7  16        5.71        8.97      4.39 o 
   0   7  16        0.66        6.40      3.42 o 
   1   7  16      261.07      275.61     19.47 o 
   2   7  16      175.56      186.03     15.98 o 
   3   7  16        7.65       10.18      5.63 o 
   4   7  16        1.45        1.93      8.10 o 
   5   7  16      147.33      133.78     33.84 o 
  -6   8  16        0.17        6.86      4.90 o 
  -5   8  16       93.80       72.87     18.40 o 
  -4   8  16        0.21        6.30      5.57 o 
  -3   8  16        1.41        6.40      5.99 o 
  -2   8  16        7.90        5.10      4.12 o 
  -1   8  16       15.35       13.38      6.82 o 
   0   8  16       50.96       38.29      9.19 o 
   1   8  16       47.75       48.82     13.78 o 
   2   8  16        3.44        7.53      6.12 o 
   3   8  16       60.26       59.31     11.75 o 
   4   8  16        3.81        1.12      5.81 o 
  -4   9  16        1.40       -3.45      8.86 o 
  -3   9  16       85.06       59.60     14.56 o 
  -2   9  16        9.40       19.87      6.96 o 
  -1   9  16       72.65       51.74     14.36 o 
   0   9  16       17.05       24.93      6.21 o 
   1   9  16        6.40        5.62      7.88 o 
   2   9  16        0.17        4.61      7.22 o 
 -11   1  17      123.16      120.29     34.67 o 
 -10   1  17        8.99        7.86      5.46 o 
  -9   1  17        4.36       -0.99      7.48 o 
  -8   1  17      136.33      100.15     18.36 o 
  -7   1  17      421.00      468.84     11.84 o 
  -6   1  17      253.23      212.08     13.99 o 
  -5   1  17      909.64      965.72     20.86 o 
  -4   1  17     4731.72     5428.20    112.12 o 
  -3   1  17       66.64       88.88     17.64 o 
  -2   1  17       54.27       49.13     14.91 o 
  -1   1  17      341.00      385.11     13.65 o 
   0   1  17      362.05      376.18     12.92 o 
   1   1  17        2.39        0.98      6.48 o 
   2   1  17       25.82       24.66      6.46 o 
   3   1  17      842.92      936.25     21.54 o 
   4   1  17       84.18       74.01     14.98 o 
   5   1  17       47.63       49.68     10.69 o 
   6   1  17       14.60        8.22      5.63 o 
   7   1  17        1.71        8.22      6.04 o 
   8   1  17       17.97        7.72      7.96 o 
 -11   2  17        2.07        1.43      6.41 o 
 -10   2  17        0.46       10.67      4.96 o 
  -9   2  17       26.60       22.22      5.43 o 
  -8   2  17       35.67       38.46      7.24 o 
  -7   2  17       20.71        7.35      5.62 o 
  -6   2  17       13.97        9.02      3.45 o 
  -5   2  17       43.92       40.91      8.97 o 
  -4   2  17       11.18        5.85      7.79 o 
  -3   2  17       11.31       13.28      7.04 o 
  -2   2  17      175.17      175.29     36.48 o 
  -1   2  17       24.37       27.64      5.97 o 
   0   2  17       18.99       18.38      8.11 o 
   1   2  17       94.19      109.67     17.42 o 
   2   2  17        7.47        7.27      4.71 o 
   3   2  17        4.17        7.77      4.54 o 
   4   2  17        0.44        8.59      4.89 o 
   5   2  17        2.42        3.59      5.72 o 
   6   2  17        4.65        6.56      3.98 o 
   7   2  17        6.68        8.75      8.72 o 
   8   2  17        0.03        5.27      7.64 o 
 -10   3  17        2.16        3.44      5.45 o 
  -9   3  17        0.01        7.35      5.91 o 
  -8   3  17        8.41       10.10      4.30 o 
  -7   3  17       80.79       86.93     14.49 o 
  -6   3  17        3.90       -8.33      7.61 o 
  -5   3  17       98.02      119.73     21.16 o 
  -4   3  17      102.63      107.31     23.60 o 
  -3   3  17        2.08       -0.85      9.56 o 
  -2   3  17      133.65      153.24     21.16 o 
  -1   3  17       43.37       41.80     11.65 o 
   0   3  17        8.40        7.76      6.14 o 
   1   3  17        0.01       -6.74      7.45 o 
   2   3  17        2.40        6.65      6.44 o 
   3   3  17        4.28        2.74      6.94 o 
   4   3  17       33.24       18.23      7.24 o 
   5   3  17        0.87        6.25      6.58 o 
   6   3  17       62.56       58.33     21.37 o 
   7   3  17        1.66        9.53      5.95 o 
   8   3  17       46.39       30.22     18.76 o 
 -10   4  17        3.11        9.59      6.64 o 
  -9   4  17       71.98       50.24     10.27 o 
  -8   4  17      326.05      342.16     12.12 o 
  -7   4  17        0.80        5.11      5.88 o 
  -6   4  17       30.28       27.41      9.35 o 
  -5   4  17       82.32       59.35      8.57 o 
  -4   4  17       84.13       72.86     13.70 o 
  -3   4  17      120.23      119.55      8.00 o 
  -2   4  17       21.20       13.84      5.52 o 
  -1   4  17       91.75      107.54     17.10 o 
   0   4  17       47.17       36.71      8.37 o 
   1   4  17      214.92      235.25     10.72 o 
   2   4  17       40.80       51.13     10.04 o 
   3   4  17       66.88       49.87     10.80 o 
   4   4  17       25.75       12.06      5.66 o 
   5   4  17       21.09       18.79      7.20 o 
   6   4  17        1.07        5.99      4.54 o 
   7   4  17        5.28        4.60      5.82 o 
  -9   5  17        0.00        7.87      8.98 o 
  -8   5  17       18.61       10.98      5.72 o 
  -7   5  17       45.02       39.37      9.24 o 
  -6   5  17        0.05        5.81      6.50 o 
  -5   5  17        0.32       -5.58      7.72 o 
  -4   5  17      974.82      932.63     25.99 o 
  -3   5  17        0.12        4.91      4.19 o 
  -2   5  17        5.12       13.91      6.34 o 
  -1   5  17      237.65      229.17      9.84 o 
   0   5  17      218.89      201.62     13.20 o 
   1   5  17       33.16       25.81      8.61 o 
   2   5  17        7.56        7.10      4.31 o 
   3   5  17      101.84       98.59     22.14 o 
   4   5  17       59.12       45.46     10.50 o 
   5   5  17        4.14       -1.31      6.47 o 
   6   5  17        0.43        5.92      7.40 o 
   7   5  17       24.35       21.41      7.63 o 
  -8   6  17       21.82       17.16      7.02 o 
  -7   6  17       95.38       72.81     14.84 o 
  -6   6  17       14.64        1.65      7.27 o 
  -5   6  17        4.49       10.98      5.76 o 
  -4   6  17        0.43       -4.74      7.49 o 
  -3   6  17      104.00       91.59     16.70 o 
  -2   6  17       75.32       55.88      9.93 o 
  -1   6  17      108.01       97.64     16.08 o 
   0   6  17      225.93      255.17     10.33 o 
   1   6  17       45.24       43.70      9.26 o 
   2   6  17       43.84       52.75     12.89 o 
   3   6  17        1.15        5.89      4.78 o 
   4   6  17       49.31       31.10     11.81 o 
   5   6  17        0.19        9.15      5.55 o 
   6   6  17       11.99        5.64      5.03 o 
  -7   7  17       14.89       23.16      8.63 o 
  -6   7  17       17.26       21.47      8.96 o 
  -5   7  17       41.34       51.35     12.82 o 
  -4   7  17       98.25       96.96     19.96 o 
  -3   7  17       68.17       72.82     18.90 o 
  -2   7  17        9.07        8.99      4.76 o 
  -1   7  17       33.94       39.49      8.27 o 
   0   7  17       17.06        7.24      4.38 o 
   1   7  17        8.36        8.77      7.59 o 
   2   7  17        0.00        5.89      5.67 o 
   3   7  17        0.09       10.07      3.70 o 
   4   7  17        0.02        2.23     11.43 o 
   5   7  17        1.33        4.47      7.25 o 
  -6   8  17        0.11        7.68      5.33 o 
  -5   8  17        8.02        5.29      5.38 o 
  -4   8  17       13.45       15.36      6.53 o 
  -3   8  17        7.06       -5.73      9.70 o 
  -2   8  17        0.62        4.47      4.88 o 
  -1   8  17       80.79       59.71     11.97 o 
   0   8  17       11.58       14.45      6.41 o 
   1   8  17        2.09        3.09      4.92 o 
   2   8  17       16.45       15.59      8.01 o 
   3   8  17        2.25        1.23      6.29 o 
  -3   9  17      154.78      139.42     40.48 o 
  -2   9  17       23.16       11.78      9.04 o 
  -1   9  17        1.58        3.21      9.48 o 
   0   9  17       11.89       13.39      4.04 o 
 -10   0  18       75.10       58.94     19.02 o 
  -9   0  18      178.60      155.41     16.02 o 
  -8   0  18       99.05       90.61     31.42 o 
  -7   0  18      806.88      842.94     27.71 o 
  -6   0  18       40.13       50.15     11.50 o 
  -5   0  18     4252.12     4729.90    115.83 o 
  -4   0  18      332.08      340.27     68.37 o 
  -3   0  18     1161.49     1093.91     46.95 o 
  -2   0  18      168.89      189.22     56.00 o 
  -1   0  18     1265.66     1381.21     76.24 o 
   0   0  18       73.11       57.13     23.86 o 
   1   0  18      405.06      545.39     34.95 o 
   2   0  18      768.58      848.18     39.34 o 
   3   0  18      678.94      738.70     25.12 o 
   4   0  18       77.96       57.70     22.94 o 
   5   0  18       75.05       80.90     25.96 o 
   6   0  18      123.50       99.98     33.09 o 
   7   0  18       33.09       28.96     16.47 o 
   8   0  18        3.91       15.16      9.79 o 
 -10   1  18        4.34        6.86      3.46 o 
  -9   1  18      142.17      131.44     19.12 o 
  -8   1  18        5.00       -1.82      6.75 o 
  -7   1  18        5.51        1.50      5.62 o 
  -6   1  18       49.88       34.69      6.85 o 
  -5   1  18      265.38      262.00     11.60 o 
  -4   1  18       34.02       17.16      8.34 o 
  -3   1  18      164.27      185.33     35.10 o 
  -2   1  18        7.59        6.36      5.38 o 
  -1   1  18      228.25      237.45     41.91 o 
   0   1  18        0.02       -4.32      9.61 o 
   1   1  18       21.53       16.85      6.50 o 
   2   1  18       97.05      121.94     21.54 o 
   3   1  18        3.74        6.45      7.75 o 
   4   1  18        0.03        0.07      8.23 o 
   5   1  18        5.92        6.69      4.63 o 
   6   1  18        3.87        4.07      6.58 o 
   7   1  18        0.03        2.68      7.47 o 
   8   1  18        0.46        3.78      4.43 o 
 -10   2  18       36.36       38.19     12.44 o 
  -9   2  18       24.54       20.02      8.45 o 
  -8   2  18       33.83       35.57      8.33 o 
  -7   2  18       50.34       44.52      9.36 o 
  -6   2  18        1.04        3.77      3.27 o 
  -5   2  18      196.55      168.09     16.92 o 
  -4   2  18       43.05       36.28     11.35 o 
  -3   2  18      826.42      888.74     23.56 o 
  -2   2  18      101.85      112.40     22.88 o 
  -1   2  18       95.66       91.08     16.05 o 
   0   2  18       19.83       22.93      7.16 o 
   1   2  18        5.19        3.58      6.22 o 
   2   2  18      116.50       99.77     20.19 o 
   3   2  18        3.94        4.92      5.38 o 
   4   2  18       39.39       36.46      9.73 o 
   5   2  18       49.81       39.90     11.14 o 
   6   2  18        5.10        1.34      7.15 o 
   7   2  18        0.13       11.56      6.41 o 
 -10   3  18        4.78        4.05      7.43 o 
  -9   3  18        0.49        1.39      4.91 o 
  -8   3  18        0.03        3.99      6.19 o 
  -7   3  18        4.88       19.23      6.43 o 
  -6   3  18      133.49      123.26     23.78 o 
  -5   3  18      180.93      189.27     19.19 o 
  -4   3  18      109.67       94.75     20.11 o 
  -3   3  18      296.84      328.32     17.74 o 
  -2   3  18       17.03       10.45      4.47 o 
  -1   3  18       45.89       30.51     10.15 o 
   0   3  18       43.97       36.65     10.02 o 
   1   3  18      314.95      329.46     10.01 o 
   2   3  18      177.30      167.36     27.09 o 
   3   3  18        0.86        6.87      5.97 o 
   4   3  18        5.50        5.77      6.32 o 
   5   3  18      157.70      188.58     23.43 o 
   6   3  18       15.12       13.79      6.46 o 
   7   3  18       43.53       28.20      9.30 o 
  -9   4  18       23.93       18.97      8.10 o 
  -8   4  18       13.83       15.54      5.23 o 
  -7   4  18       13.40        5.72      5.57 o 
  -6   4  18       12.29       13.39      6.62 o 
  -5   4  18      108.08       94.62     17.85 o 
  -4   4  18       72.25       64.74     10.17 o 
  -3   4  18        7.27        4.44      4.39 o 
  -2   4  18      195.86      207.44     17.45 o 
  -1   4  18      168.13      159.80     27.17 o 
   0   4  18      291.95      298.59     10.84 o 
   1   4  18      115.09      103.26     17.45 o 
   2   4  18        0.64        2.07      7.61 o 
   3   4  18      152.62      141.52     25.44 o 
   4   4  18       28.47       22.93      8.40 o 
   5   4  18      166.23      207.37     41.27 o 
   6   4  18        9.24        4.09      5.05 o 
   7   4  18       40.99       27.00      9.65 o 
  -9   5  18       31.77       20.47      8.65 o 
  -8   5  18      104.82       95.35     18.72 o 
  -7   5  18       20.13       12.63      5.27 o 
  -6   5  18       74.54       51.71     11.66 o 
  -5   5  18      377.50      408.34     14.92 o 
  -4   5  18      186.26      171.13     30.89 o 
  -3   5  18      250.13      258.60     10.35 o 
  -2   5  18       19.14       11.70      4.76 o 
  -1   5  18      129.34      104.20     21.79 o 
   0   5  18      201.89      176.35     13.16 o 
   1   5  18      401.84      479.92     22.57 o 
   2   5  18        0.68        9.63      4.45 o 
   3   5  18       11.28       21.29      7.33 o 
   4   5  18       71.90       68.83     13.66 o 
   5   5  18       43.49       24.05      9.29 o 
   6   5  18        5.52        5.97      6.54 o 
  -8   6  18       21.13       21.46      6.90 o 
  -7   6  18       92.15       74.58     15.06 o 
  -6   6  18       16.03       10.35      5.51 o 
  -5   6  18        0.10        8.73      5.48 o 
  -4   6  18       62.52       50.70     10.38 o 
  -3   6  18       10.15        8.47      4.60 o 
  -2   6  18        0.78        5.70      3.13 o 
  -1   6  18       10.28       11.21      4.33 o 
   0   6  18        7.00        3.67      4.69 o 
   1   6  18      112.69       84.55     18.30 o 
   2   6  18        2.73        5.02      3.83 o 
   3   6  18        0.06       -5.65      7.23 o 
   4   6  18       10.26        4.86      8.51 o 
   5   6  18        4.34        3.46      7.13 o 
  -7   7  18       37.70       35.07     10.74 o 
  -6   7  18        0.03        5.93      5.89 o 
  -5   7  18        1.05        2.32      7.28 o 
  -4   7  18        8.76        8.64      5.65 o 
  -3   7  18        0.66        4.42      6.09 o 
  -2   7  18       10.02       11.74      4.57 o 
  -1   7  18        0.12        4.62      4.77 o 
   0   7  18       12.20        9.35      6.55 o 
   1   7  18       21.03       17.15      7.25 o 
   2   7  18        7.89        5.31      7.11 o 
   3   7  18        5.96        9.23      7.77 o 
   4   7  18       91.88       61.24     22.57 o 
  -5   8  18       14.24       18.15      6.39 o 
  -4   8  18       45.96       30.90     10.87 o 
  -3   8  18       33.41       23.57      8.02 o 
  -2   8  18       59.54       53.25     14.18 o 
  -1   8  18        0.01       10.59      4.52 o 
   0   8  18       11.07        8.58      4.26 o 
   1   8  18        0.76        7.29      4.47 o 
   2   8  18       13.64        9.83      7.68 o 
 -10   1  19        5.59        8.65      5.52 o 
  -9   1  19      177.17      174.08     11.73 o 
  -8   1  19       74.91      102.64     18.43 o 
  -7   1  19      213.25      208.35     14.61 o 
  -6   1  19        3.56        2.99      4.12 o 
  -5   1  19        4.76        3.66      6.43 o 
  -4   1  19       67.67       56.44     13.75 o 
  -3   1  19      460.94      456.05     16.36 o 
  -2   1  19      363.63      377.04     15.03 o 
  -1   1  19      284.53      327.16     14.60 o 
   0   1  19      412.89      456.41     16.14 o 
   1   1  19        3.97        9.44      5.68 o 
   2   1  19       26.51       33.12     10.19 o 
   3   1  19        5.51        4.02      6.08 o 
   4   1  19        0.52       -0.48      6.10 o 
   5   1  19        3.75        7.45      6.28 o 
   6   1  19       31.11       14.82      7.38 o 
   7   1  19        0.60        6.88      5.70 o 
 -10   2  19        0.87        5.93      7.33 o 
  -9   2  19       12.16       11.83      5.72 o 
  -8   2  19       22.57       11.18      5.39 o 
  -7   2  19        0.66       -1.39      4.21 o 
  -6   2  19        0.06        7.41      4.96 o 
  -5   2  19      226.33      230.02     17.56 o 
  -4   2  19      165.07      181.61     17.94 o 
  -3   2  19      109.45      119.99     26.79 o 
  -2   2  19      344.59      372.84     14.00 o 
  -1   2  19       63.10       48.63     11.07 o 
   0   2  19       56.78       47.77      9.75 o 
   1   2  19        6.07        6.84      4.51 o 
   2   2  19      146.66      124.66     25.71 o 
   3   2  19       50.40       31.35      8.08 o 
   4   2  19      159.24      199.01     22.47 o 
   5   2  19       28.17       24.56      7.36 o 
   6   2  19       39.14       24.17      9.98 o 
   7   2  19        0.34        6.68      7.05 o 
  -9   3  19       12.06        6.69      5.16 o 
  -8   3  19        6.51       10.81      5.56 o 
  -7   3  19        0.93        1.91      6.78 o 
  -6   3  19        2.81        4.69      6.65 o 
  -5   3  19       48.16       39.86      8.51 o 
  -4   3  19       69.81       67.70     11.02 o 
  -3   3  19       42.87       41.02      9.26 o 
  -2   3  19      180.57      210.78     41.56 o 
  -1   3  19      102.67       88.25     15.51 o 
   0   3  19        1.15        6.65      6.16 o 
   1   3  19       17.94       26.28      7.76 o 
   2   3  19       21.14       20.05      5.88 o 
   3   3  19        3.11       11.87      5.18 o 
   4   3  19       16.64       10.79      6.17 o 
   5   3  19        5.31        5.63      6.37 o 
   6   3  19        0.55        9.72      4.27 o 
  -9   4  19        6.81       10.26      5.37 o 
  -8   4  19        1.13        1.13      5.93 o 
  -7   4  19       20.56       24.07      9.49 o 
  -6   4  19       22.66       34.99      9.83 o 
  -5   4  19      474.96      512.12     19.51 o 
  -4   4  19      247.84      273.48     13.38 o 
  -3   4  19      118.37      118.40     25.12 o 
  -2   4  19      371.46      374.90     12.68 o 
  -1   4  19        6.10        3.09      3.78 o 
   0   4  19      175.07      160.77     13.18 o 
   1   4  19        0.79        6.71      5.10 o 
   2   4  19       93.66       99.93     20.02 o 
   3   4  19        3.19       -3.70      7.17 o 
   4   4  19      156.39      161.55     15.45 o 
   5   4  19      107.70      107.26     25.92 o 
   6   4  19       29.73       29.67      9.52 o 
  -8   5  19        0.47       -0.55      8.08 o 
  -7   5  19       15.05       19.16      5.67 o 
  -6   5  19        5.90        5.41      6.25 o 
  -5   5  19       22.52       13.54      7.57 o 
  -4   5  19       59.67       62.42     15.39 o 
  -3   5  19        0.23        5.71      4.48 o 
  -2   5  19       91.06       84.16     16.34 o 
  -1   5  19      252.71      225.03     11.16 o 
   0   5  19       35.03       26.83      8.19 o 
   1   5  19       30.12       22.64      7.12 o 
   2   5  19       22.58       21.06      6.58 o 
   3   5  19       25.56       16.47      5.38 o 
   4   5  19        6.45        9.17      6.73 o 
   5   5  19       24.51       34.91     10.45 o 
  -7   6  19        8.57       10.60      6.27 o 
  -6   6  19       88.57       82.82     15.35 o 
  -5   6  19        0.24       -2.80      6.75 o 
  -4   6  19       71.31       67.75     12.35 o 
  -3   6  19       58.79       43.76     10.58 o 
  -2   6  19        3.11        7.38      5.63 o 
  -1   6  19       18.89       17.03      6.28 o 
   0   6  19       36.02       25.71      7.44 o 
   1   6  19       70.83       58.93     12.18 o 
   2   6  19        5.41        3.21      7.66 o 
   3   6  19       28.88       27.62      9.02 o 
   4   6  19        2.04        7.80      7.47 o 
  -6   7  19        6.54        8.70      4.22 o 
  -5   7  19        0.11        4.73      6.24 o 
  -4   7  19        3.27        8.44      4.87 o 
  -3   7  19        4.40        1.15      5.03 o 
  -2   7  19       11.05       15.30      7.14 o 
  -1   7  19        1.19        4.11      6.21 o 
   0   7  19        1.32        3.37      4.42 o 
   1   7  19       17.05       22.09      9.35 o 
   2   7  19       13.83       26.61      8.45 o 
   3   7  19        0.47        0.61      8.17 o 
  -4   8  19       11.72        1.81      7.74 o 
  -3   8  19        0.69        5.65      6.21 o 
  -2   8  19        0.84       -2.23      8.19 o 
  -1   8  19        0.78        1.55      9.99 o 
   0   8  19        1.21        8.44      4.43 o 
   1   8  19       14.64       23.59      7.09 o 
  -9   0  20      204.81      230.14     21.32 o 
  -8   0  20       17.09        7.66     11.03 o 
  -7   0  20      125.41       97.49     29.07 o 
  -6   0  20      215.03      141.48     37.34 o 
  -5   0  20      108.29       90.46     22.54 o 
  -4   0  20     1866.75     2000.92     59.65 o 
  -3   0  20      706.50      714.28     61.66 o 
  -2   0  20     2397.53     2787.84    103.00 o 
  -1   0  20        2.78        3.70      9.91 o 
   0   0  20      430.16      407.40     30.97 o 
   1   0  20      867.24     1075.50    103.88 o 
   2   0  20      124.28      119.53     43.24 o 
   3   0  20       56.43       68.84     23.01 o 
   4   0  20      505.46      593.72     30.61 o 
   5   0  20       15.53        4.30     11.18 o 
   6   0  20        1.56        3.83     25.51 o 
  -9   1  20       24.31       24.59      8.17 o 
  -8   1  20        3.47        5.62      4.41 o 
  -7   1  20       56.88       59.26     12.13 o 
  -6   1  20      115.19       74.50     14.75 o 
  -5   1  20       40.53       25.72      6.72 o 
  -4   1  20      189.70      170.59     29.54 o 
  -3   1  20       12.36        5.63      8.35 o 
  -2   1  20       77.74       68.12     13.87 o 
  -1   1  20       15.64        7.77      8.82 o 
   0   1  20       14.31        4.92      9.61 o 
   1   1  20       10.23       17.53      6.54 o 
   2   1  20      123.19      108.31     18.78 o 
   3   1  20       25.44       18.55      7.23 o 
   4   1  20        0.27        3.56      6.74 o 
   5   1  20       44.30       41.29     11.23 o 
   6   1  20       17.32        7.70      8.33 o 
  -9   2  20       29.74       32.03     10.37 o 
  -8   2  20        4.60        8.52      5.06 o 
  -7   2  20       21.74       15.93      5.66 o 
  -6   2  20       67.50       70.23     13.99 o 
  -5   2  20        2.21        2.92      6.41 o 
  -4   2  20      142.23      155.61     24.22 o 
  -3   2  20      214.16      259.72     19.62 o 
  -2   2  20      166.96      152.34     28.72 o 
  -1   2  20      210.83      240.46     16.17 o 
   0   2  20      311.99      313.81     12.54 o 
   1   2  20        4.79        8.37      4.71 o 
   2   2  20        0.04       11.49      6.75 o 
   3   2  20       77.45       88.18     14.07 o 
   4   2  20        4.49        3.37      6.20 o 
   5   2  20       45.27       50.44     15.20 o 
   6   2  20       75.88       57.79     15.45 o 
  -9   3  20        4.57        0.95      7.60 o 
  -8   3  20        2.98        2.51      5.62 o 
  -7   3  20       61.74       49.50     11.67 o 
  -6   3  20      180.77      150.33     30.89 o 
  -5   3  20       44.13       24.26     11.02 o 
  -4   3  20      258.35      273.59     14.35 o 
  -3   3  20      297.58      311.40     17.13 o 
  -2   3  20       11.36        9.44      7.64 o 
  -1   3  20       50.58       42.43     10.20 o 
   0   3  20        9.46        9.52      5.69 o 
   1   3  20        0.03        6.45      4.80 o 
   2   3  20        1.66        4.12      6.13 o 
   3   3  20       38.24       30.69      9.04 o 
   4   3  20       77.35       64.83     16.78 o 
   5   3  20        9.82        0.53      7.96 o 
   6   3  20       35.43       38.61     10.37 o 
  -8   4  20       11.99        9.58      6.62 o 
  -7   4  20        7.28       14.85      6.10 o 
  -6   4  20       10.34        3.02      6.02 o 
  -5   4  20        2.96       -1.34      6.43 o 
  -4   4  20        8.75        7.66      5.70 o 
  -3   4  20      197.78      224.84     23.02 o 
  -2   4  20      171.07      161.22     12.80 o 
  -1   4  20       36.53       32.00      6.30 o 
   0   4  20       49.19       45.06      9.25 o 
   1   4  20      169.18      184.11     16.78 o 
   2   4  20       82.66       81.44     14.54 o 
   3   4  20      104.44       95.04     19.84 o 
   4   4  20        1.45       23.37     13.62 o 
   5   4  20        2.70        6.80      5.74 o 
  -8   5  20       87.34       76.45     14.93 o 
  -7   5  20       12.78       17.39      5.74 o 
  -6   5  20       48.95       29.62      8.21 o 
  -5   5  20       37.23       30.95     10.94 o 
  -4   5  20       57.26       42.65     12.70 o 
  -3   5  20      130.15       95.75     14.38 o 
  -2   5  20      145.60      153.86     11.00 o 
  -1   5  20       17.17       20.23      7.03 o 
   0   5  20      117.76      112.10     21.17 o 
   1   5  20        3.59        4.02      4.00 o 
   2   5  20        9.28        9.06      4.58 o 
   3   5  20        4.34        7.69      4.54 o 
   4   5  20       68.15       63.71     16.01 o 
   5   5  20       12.64       14.42      9.11 o 
  -7   6  20        3.53       -1.74      8.13 o 
  -6   6  20        6.01        2.70      6.30 o 
  -5   6  20       16.57       15.11      6.77 o 
  -4   6  20       70.47       60.35     11.89 o 
  -3   6  20       35.32       18.94      7.26 o 
  -2   6  20        0.56        3.80      4.97 o 
  -1   6  20       11.19       11.40      3.42 o 
   0   6  20       19.91       13.99      6.11 o 
   1   6  20       51.73       35.64      9.47 o 
   2   6  20        3.84        4.50      4.63 o 
   3   6  20        7.96       16.58      5.27 o 
  -5   7  20        0.92        2.80      7.49 o 
  -4   7  20        1.71        0.63      5.98 o 
  -3   7  20        6.07       11.30      5.54 o 
  -2   7  20       30.63       24.29      8.25 o 
  -1   7  20        7.31        4.87      4.82 o 
   0   7  20       10.16       11.75      6.99 o 
   1   7  20       14.94        5.18      9.73 o 
   2   7  20        9.32        6.39      4.22 o 
  -9   1  21        0.86        8.42      5.98 o 
  -8   1  21        1.17        3.27      7.34 o 
  -7   1  21       11.67       14.41      6.56 o 
  -6   1  21        6.09       16.58      5.85 o 
  -5   1  21      431.93      505.29     14.65 o 
  -4   1  21      630.98      642.67     17.86 o 
  -3   1  21        3.65        3.72      7.49 o 
  -2   1  21      310.36      346.87     15.17 o 
  -1   1  21      331.42      318.21     23.59 o 
   0   1  21      111.52      114.10     21.12 o 
   1   1  21       66.55       59.10     15.19 o 
   2   1  21      103.01      109.58     24.08 o 
   3   1  21       88.76       89.33     16.56 o 
   4   1  21        3.39        8.04      4.85 o 
   5   1  21       21.31       18.45      7.72 o 
   6   1  21        2.92        5.20      6.24 o 
  -9   2  21       17.43       12.57      6.00 o 
  -8   2  21        5.49       11.68      6.42 o 
  -7   2  21       17.49       20.00      7.33 o 
  -6   2  21        1.16        3.13      5.16 o 
  -5   2  21        0.65        4.44      4.74 o 
  -4   2  21        0.23        2.72      6.46 o 
  -3   2  21        4.89        0.52      7.92 o 
  -2   2  21       40.22       39.46      8.03 o 
  -1   2  21       11.00        6.00      8.39 o 
   0   2  21      147.66      170.45     13.77 o 
   1   2  21        1.40        4.75      5.17 o 
   2   2  21       12.03       12.00      6.94 o 
   3   2  21       17.73       15.33      7.22 o 
   4   2  21       15.38       11.80      5.95 o 
   5   2  21       27.17       20.95      7.12 o 
  -8   3  21       18.63       14.13      6.34 o 
  -7   3  21        2.93        8.64      5.58 o 
  -6   3  21        0.31        4.18      4.82 o 
  -5   3  21        2.75        9.20      8.32 o 
  -4   3  21       15.38        5.15      6.98 o 
  -3   3  21        6.00       -4.62      9.53 o 
  -2   3  21       50.66       43.56     10.55 o 
  -1   3  21        8.89        2.00      6.46 o 
   0   3  21       63.56       66.28     14.74 o 
   1   3  21      100.29       95.26     16.79 o 
   2   3  21       60.45       57.20     11.73 o 
   3   3  21        2.14        0.59      8.03 o 
   4   3  21        5.95        7.14      5.74 o 
   5   3  21       20.77       15.20      8.00 o 
  -8   4  21        6.03        3.34      5.89 o 
  -7   4  21       18.11       17.64      7.28 o 
  -6   4  21        4.08        0.45      7.31 o 
  -5   4  21       17.29       20.81      7.05 o 
  -4   4  21        1.92        7.88      7.07 o 
  -3   4  21        0.14        3.07      7.34 o 
  -2   4  21        1.52        0.16      5.54 o 
  -1   4  21       15.83       23.41      7.63 o 
   0   4  21      136.39      180.29     13.46 o 
   1   4  21        3.86        9.46      4.29 o 
   2   4  21      102.97      113.57     21.49 o 
   3   4  21       27.76       22.79      8.29 o 
   4   4  21        0.14        4.66      6.53 o 
  -7   5  21       21.47       24.66      7.70 o 
  -6   5  21       21.06       16.65      6.66 o 
  -5   5  21       62.97       44.78     11.43 o 
  -4   5  21       65.95       52.55     15.30 o 
  -3   5  21        4.25       10.26      5.33 o 
  -2   5  21        8.81       10.56      3.63 o 
  -1   5  21        2.92        0.44      5.36 o 
   0   5  21        9.36        3.02      5.09 o 
   1   5  21       41.45       33.86      9.85 o 
   2   5  21      248.05      250.09     15.63 o 
   3   5  21       64.82       54.32     11.21 o 
   4   5  21        1.30       10.84      6.04 o 
  -6   6  21        1.77        4.56      5.45 o 
  -5   6  21       46.32       33.30      8.21 o 
  -4   6  21        0.25        3.63      4.70 o 
  -3   6  21       13.38       16.68      7.49 o 
  -2   6  21        2.04        4.23      7.20 o 
  -1   6  21       27.51       26.35      8.95 o 
   0   6  21       17.34       21.50      7.56 o 
   1   6  21       10.74       10.07      4.02 o 
   2   6  21       62.68       46.98     13.61 o 
  -3   7  21       39.04       37.39     13.05 o 
  -2   7  21        9.37        6.86      8.90 o 
  -1   7  21        0.75        4.73      5.35 o 
   0   7  21        0.00        3.60      5.41 o 
  -8   0  22       65.42       55.42     23.32 o 
  -7   0  22       20.01       17.24      9.59 o 
  -6   0  22       29.38       25.96      7.70 o 
  -5   0  22       15.25       14.46     12.94 o 
  -4   0  22      614.95      622.19     28.73 o 
  -3   0  22       19.04        2.89     13.96 o 
  -2   0  22       91.84       53.52     24.68 o 
  -1   0  22      552.71      583.13     26.32 o 
   0   0  22       24.22       20.80     14.76 o 
   1   0  22      164.99      158.40     50.35 o 
   2   0  22        6.35       10.35     10.98 o 
   3   0  22       64.48       43.10     14.58 o 
   4   0  22       76.22       64.37     24.42 o 
   5   0  22       48.90       59.55     28.99 o 
  -8   1  22        4.36       11.82      5.68 o 
  -7   1  22        1.96        3.24      7.48 o 
  -6   1  22       41.32       36.95      8.65 o 
  -5   1  22        0.20      -10.87      7.49 o 
  -4   1  22       26.68       15.40      9.16 o 
  -3   1  22      278.98      297.35     19.13 o 
  -2   1  22       60.54       58.22     11.31 o 
  -1   1  22       48.19       53.11     13.08 o 
   0   1  22        0.52        0.28      8.09 o 
   1   1  22       31.32       19.97     13.10 o 
   2   1  22        1.27        6.72      7.27 o 
   3   1  22       12.11        9.37      7.87 o 
   4   1  22       25.12       22.80      8.96 o 
   5   1  22       70.42       64.78     14.06 o 
  -8   2  22       22.60       12.40      6.78 o 
  -7   2  22        4.70       10.82      5.44 o 
  -6   2  22        1.77        1.54      5.85 o 
  -5   2  22       60.14       49.18     12.57 o 
  -4   2  22       50.00       37.23     14.50 o 
  -3   2  22        0.07        6.80      8.67 o 
  -2   2  22        0.14       -0.23      7.90 o 
  -1   2  22       64.76       56.48     14.45 o 
   0   2  22        7.64       16.83      8.53 o 
   1   2  22        8.45        6.66      5.04 o 
   2   2  22       53.84       45.58     13.94 o 
   3   2  22       26.98       19.64      7.90 o 
   4   2  22       14.69       10.20      6.05 o 
   5   2  22        3.18        8.06      4.09 o 
  -8   3  22        3.30       10.84      5.03 o 
  -7   3  22       26.68       43.19     11.94 o 
  -6   3  22       34.90       34.19      8.67 o 
  -5   3  22        0.99        0.68      6.48 o 
  -4   3  22      182.97      195.27     12.36 o 
  -3   3  22        5.57        8.69      7.48 o 
  -2   3  22      138.29      139.26     31.45 o 
  -1   3  22        6.67        8.49      6.67 o 
   0   3  22      250.86      272.38     14.62 o 
   1   3  22       12.51       12.71      5.84 o 
   2   3  22        0.68        7.54      4.93 o 
   3   3  22        6.23        7.79      6.03 o 
   4   3  22        5.41        1.26      4.52 o 
  -7   4  22       22.45       19.12      7.79 o 
  -6   4  22        3.44        7.62      5.94 o 
  -5   4  22       38.64       42.01     10.13 o 
  -4   4  22        8.21        7.99      6.03 o 
  -3   4  22        3.21        8.71      7.62 o 
  -2   4  22       17.00       17.22      8.96 o 
  -1   4  22        0.00        0.35      6.09 o 
   0   4  22       26.39       22.75      8.97 o 
   1   4  22      101.00       95.57     22.99 o 
   2   4  22        5.36        0.59      6.54 o 
   3   4  22        5.28        9.17      4.98 o 
   4   4  22        7.61        3.25      6.06 o 
  -6   5  22       16.07       18.34      7.33 o 
  -5   5  22       89.89       76.93     19.03 o 
  -4   5  22       30.04       37.74      8.37 o 
  -3   5  22        1.39        5.03      5.37 o 
  -2   5  22        3.07        1.81      4.96 o 
  -1   5  22        3.63        3.10      4.55 o 
   0   5  22       63.36       38.07     10.19 o 
   1   5  22       51.07       36.89      9.17 o 
   2   5  22        8.26        9.16      4.64 o 
   3   5  22       84.27       73.46     18.44 o 
  -4   6  22        0.43       -0.03      5.56 o 
  -3   6  22        8.77        8.36      5.91 o 
  -2   6  22        3.72       12.97      5.56 o 
  -1   6  22        1.00        6.79      3.97 o 
   0   6  22       11.57       15.33      6.29 o 
   1   6  22        0.41        4.31      9.94 o 
  -8   1  23       91.10       72.69     20.20 o 
  -7   1  23        0.21        1.35      8.44 o 
  -6   1  23       18.14       18.68      8.02 o 
  -5   1  23        0.03        3.02      6.73 o 
  -4   1  23        0.00        3.25      7.81 o 
  -3   1  23      119.30       85.73     21.40 o 
  -2   1  23       31.37       28.64      9.67 o 
  -1   1  23      135.86      112.16     25.11 o 
   0   1  23       17.89       10.09      9.31 o 
   1   1  23      260.30      294.95     21.12 o 
   2   1  23        1.89        9.17      6.93 o 
   3   1  23        4.24        8.98      5.79 o 
   4   1  23       12.09       19.74      8.11 o 
  -7   2  23        8.27       16.82      6.27 o 
  -6   2  23        2.55        8.73      5.42 o 
  -5   2  23        1.04        4.25      5.14 o 
  -4   2  23       19.36       25.50      8.90 o 
  -3   2  23      206.70      249.77     21.73 o 
  -2   2  23        0.00       11.72      8.77 o 
  -1   2  23      219.01      174.78     33.78 o 
   0   2  23       27.26       32.17      8.73 o 
   1   2  23       18.62       13.40      7.81 o 
   2   2  23       19.84       13.66      5.26 o 
   3   2  23        0.24       -0.31      7.76 o 
   4   2  23       28.33       23.09      7.69 o 
  -7   3  23        0.27        1.86      5.85 o 
  -6   3  23       43.82       34.89     10.26 o 
  -5   3  23        1.33        2.31      5.43 o 
  -4   3  23        5.19        5.67      7.18 o 
  -3   3  23       33.13       39.51     11.60 o 
  -2   3  23       21.02       20.72      7.53 o 
  -1   3  23       14.35       22.76      7.80 o 
   0   3  23        6.89        4.43      7.09 o 
   1   3  23       67.54       60.90     13.24 o 
   2   3  23       11.81       10.79      6.54 o 
   3   3  23       27.67       25.11      7.81 o 
  -6   4  23       51.91       66.19     16.82 o 
  -5   4  23       20.04       20.06      6.47 o 
  -4   4  23       29.16       26.61     10.04 o 
  -3   4  23       75.26       61.41     16.05 o 
  -2   4  23       27.59       33.61     13.08 o 
  -1   4  23       70.76       45.10     12.69 o 
   0   4  23       21.93       18.68      6.93 o 
   1   4  23       11.45        8.08      5.42 o 
   2   4  23        0.33        1.82      4.93 o 
  -5   5  23        0.00        3.08      4.88 o 
  -4   5  23        4.17        6.47      6.95 o 
  -3   5  23       11.16       11.71      6.40 o 
  -2   5  23       15.05       13.39      6.34 o 
  -1   5  23        3.54        7.96      3.78 o 
   0   5  23       11.37        6.02      5.79 o 
   1   5  23        1.02        7.73      4.40 o 
  -7   0  24        4.46       -1.21      8.73 o 
  -6   0  24       28.64       25.82     13.47 o 
  -5   0  24      109.68      120.07     38.65 o 
  -4   0  24       32.37       12.83     13.82 o 
  -3   0  24        1.47       -7.38     14.22 o 
  -2   0  24       95.71      116.54     44.91 o 
  -1   0  24       84.55       52.02     19.95 o 
   0   0  24      212.61      173.02     53.08 o 
   1   0  24        3.50        6.53      7.30 o 
   2   0  24      105.66       93.86     31.62 o 
   3   0  24      125.65       91.88     32.08 o 
  -7   1  24        7.29        9.03      8.05 o 
  -6   1  24        6.14        5.05      5.15 o 
  -5   1  24       18.05       23.06      8.65 o 
  -4   1  24        1.76       -4.01      7.72 o 
  -3   1  24       22.32       19.31      8.60 o 
  -2   1  24        9.55       10.22      6.34 o 
  -1   1  24       68.50       46.64     15.34 o 
   0   1  24       15.87       15.97      7.38 o 
   1   1  24       55.35       60.48     16.82 o 
   2   1  24        6.42        5.08      7.18 o 
   3   1  24        4.17       11.55      6.05 o 
  -6   2  24        3.35        4.17      4.12 o 
  -5   2  24       11.57       15.57      5.91 o 
  -4   2  24       70.24       63.49     19.07 o 
  -3   2  24       33.22       29.49     11.06 o 
  -2   2  24       25.78       22.36      9.79 o 
  -1   2  24        0.69       -0.14      6.65 o 
   0   2  24        3.75        9.75      8.80 o 
   1   2  24       11.01       21.50      9.83 o 
   2   2  24       27.34       19.39      6.44 o 
   3   2  24        2.10       11.17      6.42 o 
  -6   3  24       27.04       31.12      9.29 o 
  -5   3  24        8.39       16.64      5.03 o 
  -4   3  24        4.05        2.47      5.06 o 
  -3   3  24       15.07       25.82     10.56 o 
  -2   3  24       56.61       51.75     13.12 o 
  -1   3  24        1.07        8.29      8.63 o 
   0   3  24        0.32       -1.29      6.48 o 
   1   3  24      119.87      110.62     26.32 o 
   2   3  24        1.46       11.26      5.80 o 
  -5   4  24       13.78       23.02      6.60 o 
  -4   4  24        1.28       11.10      7.53 o 
  -3   4  24        3.71        3.22      6.79 o 
  -2   4  24       14.36       15.42      7.88 o 
  -1   4  24       11.92        9.88      6.94 o 
   0   4  24       21.68       17.79      7.84 o 
   1   4  24        0.10       -3.01      6.85 o 
  -2   5  24       10.35       18.38      8.53 o 
  -5   1  25        6.25        5.31      5.60 o 
  -4   1  25       53.62       53.75     16.07 o 
  -3   1  25       35.41       30.07     10.91 o 
  -2   1  25        2.90        6.61      7.70 o 
  -1   1  25        1.73        3.55      6.98 o 
   0   1  25       27.92       24.75      9.01 o 
   1   1  25       71.63       62.73     17.22 o 
   2   1  25        0.03        4.21      8.33 o 
  -5   2  25        0.35       -3.38      8.34 o 
  -4   2  25        0.49        2.22      7.86 o 
  -3   2  25        5.00       18.35      8.91 o 
  -2   2  25      103.51       86.09     20.45 o 
  -1   2  25        0.64        7.61      5.76 o 
   0   2  25       94.52       89.90     22.95 o 
   1   2  25       11.80       13.96      8.67 o 
  -4   3  25       20.53       19.35      8.03 o 
  -3   3  25        9.21       15.69      8.81 o 
  -2   3  25        0.00        6.54      7.23 o 
  -1   3  25        1.32        0.68      9.08 o 
   0   3  25       11.32       16.76      9.70 o 
  -4   0  26        0.14        2.07     10.92 o 
  -3   0  26        0.03       -4.67     20.71 o 
  -2   0  26        0.31        5.62     14.91 o 
  -1   0  26       12.59       10.89      8.23 o 
   0   0  26       66.86       41.17     21.81 o 
  -3   1  26        0.16        4.74      6.52 o 
  -2   1  26        0.57        6.80      8.34 o 
  -1   1  26        2.40        7.04      8.62 o 
  -2   2  26       13.98       12.10      9.45 o 
                                                 
